# Supplementary material for: A comparative study of machine learning algorithms for predicting acute kidney injury after liver cancer resection
Source: PeerJ. 2020 Feb 25;8:e8583. doi: 10.7717/peerj.8583 (PMC7047869; doi:10.7717/peerj.8583)
Supplement: Appendix S1 [file peerj-08-8583-s001.ipynb]

# %% [code]
import pandas as pd
from sklearn.model_selection import train_test_split
from sklearn.linear_model import LogisticRegression
from sklearn.tree import DecisionTreeClassifier
from sklearn.svm import SVC
from sklearn.metrics import f1_score,precision_score,recall_score,roc_auc_score,accuracy_score,roc_curve,confusion_matrix
import matplotlib.pyplot as plt
from sklearn.ensemble import RandomForestClassifier
from sklearn.ensemble import GradientBoostingClassifier
from xgboost.sklearn import XGBClassifier
import lightgbm as lgb
from sklearn.preprocessing import MinMaxScaler
import os 
import pandas as pd
import lightgbm as lgb
from sklearn.preprocessing import Imputer
import math
from sklearn.model_selection import learning_curve
from sklearn.model_selection import ShuffleSplit
%matplotlib inline
from sklearn.preprocessing import Imputer
from sklearn import preprocessing
import numpy as np

# %% [code]

f = 'pocd.csv'  
pocd = pd.read_csv(f, encoding = 'gb18030')  

pocd.describe()

# %% [code]
X= pocd.iloc[:, 0:-1] 
y = pocd.iloc[:, -1:]  

X_train, X_test, y_train, y_test = train_test_split(X, y,test_size=0.3,random_state=41,stratify=y)
print(X_train)
print(y_train)


# %% [code]
xy_train = pd.concat([X_train, y_train], axis=1)
xy_test = pd.concat([X_test, y_test], axis=1)
f_xy_train = os.path.splitext(f)[0] + '_train.csv'
f_xy_test = os.path.splitext(f)[0] + '_test.csv'
xy_train.to_csv(f_xy_train, index=False, encoding = 'gb18030')
xy_test.to_csv(f_xy_test, index=False, encoding = 'gb18030')
xy_train = pd.read_csv(f_xy_train, encoding = 'gb18030')
xy_test = pd.read_csv(f_xy_test, encoding = 'gb18030')

# %% [code]
X_train = xy_train.iloc[:, 0:-1]  
y_train = xy_train.iloc[:, -1:]  
X_test = xy_test.iloc[:, 0:-1]  
y_test = xy_test.iloc[:, -1:]  

# %% [code]
import numpy as np
X_train = np.array(X_train)
X_test = np.array(X_test)
y_train = np.array(y_train)
ya, yb = y_train.shape
y_train = y_train.reshape(ya,)
y_test = np.array(y_test)
ya, yb = y_test.shape
y_test = y_test.reshape(ya,)


# %% [code]

from sklearn.preprocessing import MinMaxScaler
ss = MinMaxScaler()
xy_train = ss.fit_transform(xy_train, y_train)
xy_test = ss.transform(xy_test)
print(xy_train )

# %% [code]
xy_train.shape

# %% [code]

lr = LogisticRegression(penalty='l2',tol=0.0001,C=0.1,fit_intercept=True,intercept_scaling=1,class_weight=None,max_iter=100,multi_class='ovr',verbose=0,warm_start=False,n_jobs=1)  # 逻辑回归模型
lr.fit(X_train, y_train)
lr_y_proba=lr.predict_proba(X_train)
lr_y_pre=lr.predict(X_train)
lr_score = lr.score(X_train, y_train)
lr_accuracy_score=accuracy_score(y_train,lr_y_pre)
lr_preci_score=precision_score(y_train,lr_y_pre)
lr_recall_score=recall_score(y_train,lr_y_pre)
lr_f1_score=f1_score(y_train,lr_y_pre)
lr_auc=roc_auc_score(y_train,lr_y_proba[:,1])


print('lr_accuracy_score:%.3f,lr_preci_score:%.3f,lr_recall_score:%.3f,lr_f1_score:%.3f,lr_auc:%.3f'
      %(lr_accuracy_score,lr_preci_score,lr_recall_score,lr_f1_score,lr_auc))

# %% [code]
tr = DecisionTreeClassifier( max_depth=5, min_weight_fraction_leaf=0.00001,random_state =1)  # 决策树模型
tr.fit(X_train, y_train)
tr_y_pre=tr.predict(X_train)
tr_y_proba=tr.predict_proba(X_train)
tr_score = tr.score(X_train, y_train)
tr_accuracy_score=accuracy_score(y_train,tr_y_pre)
tr_preci_score=precision_score(y_train,tr_y_pre)
tr_recall_score=recall_score(y_train,tr_y_pre)
tr_f1_score=f1_score(y_train,tr_y_pre)
tr_auc=roc_auc_score(y_train,tr_y_proba[:,1])
print('tr_accuracy_score:%.3f,tr_preci_score:%.3f,tr_recall_score:%.3f,tr_f1_score:%.3f,tr_auc:%.3f'
     %(tr_accuracy_score,tr_preci_score,tr_recall_score,tr_f1_score,tr_auc))


# %% [code]
forest=RandomForestClassifier(n_estimators=5,min_samples_leaf =1,random_state =1 ) #　随机森林 forest.fit(X_train,y_train)
forest.fit(X_train,y_train)
forest_y_pre=forest.predict(X_train)
forest_y_proba=forest.predict_proba(X_train)
forest_accuracy_score=accuracy_score(y_train,forest_y_pre)
forest_preci_score=precision_score(y_train,forest_y_pre)
forest_recall_score=recall_score(y_train,forest_y_pre)
forest_f1_score=f1_score(y_train,forest_y_pre)
forest_auc=roc_auc_score(y_train,forest_y_proba[:,1])
print('forest_accuracy_score:%.3f,forest_preci_score:%.3f,forest_recall_score:%.3f,forest_f1_score:%.3f,forest_auc:%.3f'
      %(forest_accuracy_score,forest_preci_score,forest_recall_score,forest_f1_score,forest_auc))

# %% [code]
Gbdt=GradientBoostingClassifier(learning_rate=0.1,n_estimators=72,max_depth=2, min_samples_split=15,min_samples_leaf=2,random_state =1)#CBDT
Gbdt.fit(X_train,y_train)
Gbdt_y_pre=Gbdt.predict(X_train)
Gbdt_y_proba=Gbdt.predict_proba(X_train)
Gbdt_accuracy_score=accuracy_score(y_train,Gbdt_y_pre)
Gbdt_preci_score=precision_score(y_train,Gbdt_y_pre)
Gbdt_recall_score=recall_score(y_train,Gbdt_y_pre)
Gbdt_f1_score=f1_score(y_train,Gbdt_y_pre)
Gbdt_auc=roc_auc_score(y_train,Gbdt_y_proba[:,1])
print('Gbdt_accuracy_score:%.3f,Gbdt_preci_score:%.3f,Gbdt_recall_score:%.3f,Gbdt_f1_score:%.3f,Gbdt_auc:%.3f'
      %(Gbdt_accuracy_score,Gbdt_preci_score,Gbdt_recall_score,Gbdt_f1_score,Gbdt_auc))

# %% [code]
Xgbc=XGBClassifier(learning_rate=0.001,n_estimators=100,xgboostmax_depth=16,min_child_weight = 1,gamma=0.1,scale_pos_weight=1) #Xgbc
Xgbc.fit(X_train,y_train)
Xgbc_y_pre=Xgbc.predict(X_train)
Xgbc_accuracy_score=accuracy_score(y_train,Xgbc_y_pre)
Xgbc_preci_score=precision_score(y_train,Xgbc_y_pre)
Xgbc_recall_score=recall_score(y_train,Xgbc_y_pre)
Xgbc_f1_score=f1_score(y_train,Xgbc_y_pre)
Xgbc_auc=roc_auc_score(y_train,Xgbc_y_pre)
print('Xgbc_accuracy_score:%.3f,Xgbc_preci_score:%.3f,Xgbc_recall_score:%.3f,Xgbc_f1_score: %.3f,Xgbc_auc: %.3f'
      %(Xgbc_accuracy_score,Xgbc_preci_score,Xgbc_recall_score,Xgbc_f1_score,Xgbc_auc))

# %% [code]
gbm=lgb.LGBMClassifier(learning_rate=0.1, n_estimators=200, max_depth=2) #lgb
gbm.fit(X_train,y_train)
gbm_y_pre=gbm.predict(X_train)
gbm_y_proba=gbm.predict_proba(X_train)
gbm_accuracy_score=accuracy_score(y_train,gbm_y_pre)
gbm_preci_score=precision_score(y_train,gbm_y_pre)
gbm_recall_score=recall_score(y_train,gbm_y_pre)
gbm_f1_score=f1_score(y_train,gbm_y_pre)
gbm_auc=roc_auc_score(y_train,gbm_y_proba[:,1])
print('gbm_accuracy_score:%.3f,gbm_preci_score: %.3f,gbm_recall_score:%.3f,gbm_f1_score:%.3f,gbm_auc:%.3f'
      %(gbm_accuracy_score,gbm_preci_score,gbm_recall_score,gbm_f1_score,gbm_auc))

# %% [code]
from sklearn.metrics import mean_squared_error
from sklearn.metrics import zero_one_loss,log_loss
clf = lr  
y_pred = clf.predict(X_train)
y_true = y_train
mse = mean_squared_error(y_true, y_pred)
print(" LR MSE: %.3f" % mse)
def train_zero_one_loss(y_true, y_pred):
    print("zero_one_loss<fraction>:",zero_one_loss(y_true,y_pred,normalize=True))
    print("zero_one_loss<num>:",zero_one_loss(y_true,y_pred,normalize=False))

def train_log_loss(y_true, y_pred):
    print("log_loss<average>:",log_loss(y_true,y_pred,normalize=True))
    print("log_loss<total>:",log_loss(y_true,y_pred,normalize=False))

train_zero_one_loss(y_true, y_pred) 
train_log_loss(y_true, y_pred) 
def train_confusion_matrix(y_true, y_pred):
    print('Confusion Matrix:\n',confusion_matrix(y_true,y_pred,labels=[0,1]))
train_confusion_matrix(y_true, y_pred)

clf = tr  
y_pred = clf.predict(X_train)
y_true = y_train
mse = mean_squared_error(y_true, y_pred)
print(" TR MSE: %.3f" % mse)
def train_zero_one_loss(y_true, y_pred):
    print("zero_one_loss<fraction>:",zero_one_loss(y_true,y_pred,normalize=True))
    print("zero_one_loss<num>:",zero_one_loss(y_true,y_pred,normalize=False))

def train_log_loss(y_true, y_pred):
    print("log_loss<average>:",log_loss(y_true,y_pred,normalize=True))
    print("log_loss<total>:",log_loss(y_true,y_pred,normalize=False))


train_zero_one_loss(y_true, y_pred) 
clf = forest  
y_pred = clf.predict(X_train)
y_true = y_train
mse = mean_squared_error(y_true, y_pred)
print(" forest MSE: %.3f" % mse)
clf =Gbdt
y_pred = clf.predict(X_train)
y_true = y_train
mse = mean_squared_error(y_true, y_pred)
print(" Gbdt MSE: %.3f" % mse)
clf =Xgbc 
y_pred = clf.predict(X_train)
y_true = y_train
mse = mean_squared_error(y_true, y_pred)
print(" Xgbc MSE: %.3f" % mse)
clf = gbm  
y_pred = clf.predict(X_train)
y_true = y_train
mse = mean_squared_error(y_true, y_pred)
print(" gbm MSE: %.3f" % mse)


# %% [code]
tr_fpr,tr_tpr,tr_threasholds=roc_curve(y_train,tr_y_proba[:,1]) 
forest_fpr,forest_tpr,forest_threasholds=roc_curve(y_train,forest_y_proba[:,1]) 
Gbdt_fpr,Gbdt_tpr,Gbdt_threasholds=roc_curve(y_train,Gbdt_y_proba[:,1])
gbm_fpr,gbm_tpr,gbm_threasholds=roc_curve(y_train,gbm_y_proba[:,1])


plt.plot(tr_fpr,tr_tpr,c='b',lw=2,label=u'tr,AUC=%.3f' % tr_auc)
plt.plot(forest_fpr,forest_tpr,c='g',lw=2,label=u'forest,AUC=%.3f' % forest_auc)
plt.plot(Gbdt_fpr,Gbdt_tpr,c='g',lw=2,label=u'Gbdt,AUC=%.3f' % Gbdt_auc)
plt.plot(gbm_fpr,gbm_tpr,c='y',lw=2,label=u'gbm,AUC=%.3f' % gbm_auc)

plt.plot((0,1),(0,1),c='#a0a0a0',lw=2,ls='--')
plt.xlim(-0.001, 1.001)
plt.ylim(-0.001, 1.001)
plt.xticks(np.arange(0, 1.1, 0.1))
plt.yticks(np.arange(0, 1.1, 0.1))
plt.xlabel('False Positive Rate', fontsize=16)
plt.ylabel('True Positive Rate', fontsize=16)
plt.grid(b=True, ls=':')
plt.legend(loc='lower right', fancybox=True, framealpha=0.8, fontsize=12)
plt.title(u'Train ROC', fontsize=18)
fig = plt.figure(figsize=(8, 15), dpi= 300)
plt.show()                                    

# %% [code]
tr = DecisionTreeClassifier( max_depth=5, min_weight_fraction_leaf=0.00001,random_state =1)  # 决策树模型
tr.fit(X_train, y_train)
tr_y_pre=tr.predict(X_test)
tr_y_proba=tr.predict_proba(X_test)

# %% [code]
tr_score = tr.score(X_test, y_test)
tr_accuracy_score=accuracy_score(y_test,tr_y_pre)
tr_preci_score=precision_score(y_test,tr_y_pre)
tr_recall_score=recall_score(y_test,tr_y_pre)
tr_f1_score=f1_score(y_test,tr_y_pre)
tr_auc=roc_auc_score(y_test,tr_y_proba[:,1])
print('tr_accuracy_score:%.3f,tr_preci_score:%.3f,tr_recall_score:%.3f,tr_f1_score:%.3f,tr_auc:%.3f'
     %(tr_accuracy_score,tr_preci_score,tr_recall_score,tr_f1_score,tr_auc))


# %% [code]
forest=RandomForestClassifier(n_estimators=5,min_samples_leaf =1,random_state =1 ) 
forest.fit(X_train,y_train)
forest_y_pre=forest.predict(X_test)
forest_y_proba=forest.predict_proba(X_test)

# %% [code]

forest_accuracy_score=accuracy_score(y_test,forest_y_pre)
forest_preci_score=precision_score(y_test,forest_y_pre)
forest_recall_score=recall_score(y_test,forest_y_pre)
forest_f1_score=f1_score(y_test,forest_y_pre)
forest_auc=roc_auc_score(y_test,forest_y_proba[:,1])
print('forest_accuracy_score:%.3f,forest_preci_score:%.3f,forest_recall_score:%.3f,forest_f1_score:%.3f,forest_auc:%.3f'
      %(forest_accuracy_score,forest_preci_score,forest_recall_score,forest_f1_score,forest_auc))


# %% [code]
Gbdt=GradientBoostingClassifier(learning_rate=0.1,n_estimators=72,max_depth=2, min_samples_split=15,min_samples_leaf=2,random_state =1)#CBDT
Gbdt.fit(X_train,y_train)
Gbdt_y_pre=Gbdt.predict(X_test)
Gbdt_y_proba=Gbdt.predict_proba(X_test)

# %% [code]
Gbdt_accuracy_score=accuracy_score(y_test,Gbdt_y_pre)
Gbdt_preci_score=precision_score(y_test,Gbdt_y_pre)
Gbdt_recall_score=recall_score(y_test,Gbdt_y_pre)
Gbdt_f1_score=f1_score(y_test,Gbdt_y_pre)
Gbdt_auc=roc_auc_score(y_test,Gbdt_y_proba[:,1])
print('Gbdt_accuracy_score:%.3f,Gbdt_preci_score:%.3f,Gbdt_recall_score:%.3f,Gbdt_f1_score:%.3f,Gbdt_auc:%.3f'
      %(Gbdt_accuracy_score,Gbdt_preci_score,Gbdt_recall_score,Gbdt_f1_score,Gbdt_auc))


# %% [code]
gbm=lgb.LGBMClassifier(learning_rate=0.1, n_estimators=200, max_depth=2 ) #lgb
gbm.fit(X_train,y_train)
gbm_y_pre=gbm.predict(X_test)
gbm_y_proba=gbm.predict_proba(X_test)

# %% [code]
gbm_accuracy_score=accuracy_score(y_test,gbm_y_pre)
gbm_preci_score=precision_score(y_test,gbm_y_pre)
gbm_recall_score=recall_score(y_test,gbm_y_pre)
gbm_f1_score=f1_score(y_test,gbm_y_pre)
gbm_auc=roc_auc_score(y_test,gbm_y_proba[:,1])
print('gbm_accuracy_score:%.3f,gbm_preci_score: %.3f,gbm_recall_score:%.3f,gbm_f1_score:%.3f,gbm_auc:%.3f'
      %(gbm_accuracy_score,gbm_preci_score,gbm_recall_score,gbm_f1_score,gbm_auc))


# %% [code]

clf = lr  
y_pred = clf.predict(X_test)
y_true = y_test
mse = mean_squared_error(y_true, y_pred)
print(" LR MSE: %.3f" % mse)
clf = tr 
y_pred = clf.predict(X_test)
y_true = y_test
mse = mean_squared_error(y_true, y_pred)
print(" TR MSE: %.3f" % mse)

clf = forest  
y_pred = clf.predict(X_test)
y_true = y_test
mse = mean_squared_error(y_true, y_pred)
print(" forest MSE: %.3f" % mse)
clf =Gbdt 
y_pred = clf.predict(X_test)
y_true = y_test
mse = mean_squared_error(y_true, y_pred)
print(" Gbdt MSE: %.3f" % mse)
clf =Xgbc  
y_pred = clf.predict(X_test)
y_true = y_test
mse = mean_squared_error(y_true, y_pred)
print(" Xgbc MSE: %.3f" % mse)
clf = gbm  
y_pred = clf.predict(X_test)
y_true = y_test
mse = mean_squared_error(y_true, y_pred)
print(" gbm MSE: %.3f" % mse)


# %% [code]

tr_fpr,tr_tpr,tr_threasholds=roc_curve(y_test,tr_y_proba[:,1]) 
forest_fpr,forest_tpr,forest_threasholds=roc_curve(y_test,forest_y_proba[:,1]) 
Gbdt_fpr,Gbdt_tpr,Gbdt_threasholds=roc_curve(y_test,Gbdt_y_proba[:,1])
gbm_fpr,gbm_tpr,gbm_threasholds=roc_curve(y_test,gbm_y_proba[:,1])

plt.plot(tr_fpr,tr_tpr,c='b',lw=2,label=u'tr,AUC=%.3f' % tr_auc)
plt.plot(forest_fpr,forest_tpr,c='g',lw=2,label=u'forest,AUC=%.3f' % forest_auc)
plt.plot(Gbdt_fpr,Gbdt_tpr,c='g',lw=2,label=u'Gbdt,AUC=%.3f' % Gbdt_auc)
plt.plot(gbm_fpr,gbm_tpr,c='y',lw=2,label=u'gbm,AUC=%.3f' % gbm_auc)


plt.plot((0,1),(0,1),c='#a0a0a0',lw=2,ls='--')
plt.xlim(-0.001, 1.001)
plt.ylim(-0.001, 1.001)
plt.xticks(np.arange(0, 1.1, 0.1))
plt.yticks(np.arange(0, 1.1, 0.1))
plt.xlabel('False Positive Rate', fontsize=16)
plt.ylabel('True Positive Rate', fontsize=16)
plt.grid(b=True, ls=':')
plt.legend(loc='lower right', fancybox=True, framealpha=0.8, fontsize=12)
plt.title(u'Test ROC', fontsize=18)
fig = plt.figure(figsize=(8, 15), dpi= 300)
plt.show()                       

# %% [code]
import numpy as np


cols = pocd.iloc[:, 0:-1].columns  
feature_importance = gbm.feature_importances_
feature_importance = 100.0 * (feature_importance / feature_importance.max())
sorted_idx = np.argsort(feature_importance)
pos = np.arange(sorted_idx.shape[0]) + .5
  

fig = plt.figure(figsize=(2, 3), dpi= 300)


plt.barh(pos, feature_importance[sorted_idx], align='center')
plt.yticks(pos, cols[sorted_idx], fontsize=5)
plt.xlabel('Relative Importance', fontsize=6)
plt.title('gbm Variable Importance', fontsize=5)
plt.show();

# %% [code]
import matplotlib.pyplot as plt
import pandas as pd
import seaborn as sns

plt.figure(figsize=(30,30), dpi=300)
sns.heatmap(pocd.corr(), xticklabels=pocd.corr().columns, yticklabels=pocd.corr().columns, cmap='RdBu', center=0, annot=True)
plt.title('Correlogram  AKI', fontsize=22)
plt.xticks(fontsize=16)
plt.yticks(fontsize=16)

# %% [code]
