# Supplementary material for: A comparative study of machine learning algorithms for predicting acute kidney injury after liver cancer resection
Source: PeerJ. 2020 Feb 25;8:e8583. doi: 10.7717/peerj.8583 (PMC7047869; doi:10.7717/peerj.8583)
Supplement: Data S1 [file peerj-08-8583-s002.csv]

AGE	SEX	BMI	OPEN_LAP	DM	TUMOR.SIZE	AFP	RAS	WBC	HB	PLT	CR	ALB	AST	ALT	GLU	CHOLESTEROL	CRYSTALLOID	PRBC	DURATION.OF.SURG	KDIGO
64	0	23.3	0	0	1.2	193	0	4.1	12.9	113	0.7	3.7	36	35	128	197	1800	0	214	0
57	1	28.9	0	0	1.5	6.1	0	5.2	14.1	140	1	4	25	24	111	125	500	0	240	0
45	1	29.7	0	0	1.7	1120	0	4.5	16.4	100	0.9	4.6	30	29	91	146	3100	0	287	1
57	1	23.8	0	0	6.6	16	0	5.9	11.1	320	0.52	3	52	48	138	93	1250	0	260	0
51	1	23.6	0	1	1.007298046	68.7	0	5	15.1	130	0.9	3.9	29	34	238	199	1800	0	186	0
60	1	30.4	0	0	6.7	2.3	0	4.5	14.6	204	0.89	4.2	20	16	94	128	2300	0	320	0
70	1	22.2	0	0	2	347	0	7.4	14	187	0.69	3.8	23	50	93	182	1800	0	193	0
62	1	27.9	0	0	2.8	5.3	1	4.7	14.7	129	0.68	3.6	24	43	95	128	2250	0	291	1
40	1	24.9	0	0	4	15.3	0	3.6	13.7	63	0.81	3.4	68	88	101	139	1450	0	199	0
70	0	33.4	0	0	2.5	19	0	3.3	11.7	114	0.6	3.4	51	52	100	141	2350	0	295	0
59	1	25	0	1	1.9	1.2	0	3.5	13.2	86	0.76	3.6	80	67	157	133	2800	0	227	0
49	1	22.4	0	0	5.977491585	678	0	7.8	14.4	165	0.7	4.2	42	55	141	140	2000	0	203	0
58	0	25.2	0	0	2.2	3	1	5.8	13.3	175	0.63	4.4	29	33	104	216	2550	0	267	0
39	1	27.1	0	0	1.2	332	1	6.7	15.5	145	0.9	4.4	35	48	106	175	4450	0	445	0
49	1	24.9	0	0	8.3	248	0	7.9	15.5	240	0.95	4.2	40	22	87	169	1000	0	266	0
58	1	25.7	0	0	2.5	6.7	0	5.3	14.7	186	0.77	3.4	57	66	106	205	1500	0	184	0
63	0	23.5	0	0	1.899830467	9.6	1	3.9	11.7	145	0.5	3.8	37	31	92	142	2100	0	317	0
45	1	24.2	0	0	1.8	12.9	1	4.6	13.2	224	0.87	3.8	35	40	91	155	2450	0	278	0
45	1	26.6	0	0	6.411926514	808	0	3.4	12.9	96	0.97	3.8	46	84	108	180	1850	0	326	0
50	0	19.1	0	0	3.87760718	1170	0	5.1	13.9	217	0.8	4	61	55	89	174	2050	0	218	0
47	1	22	0	0	2	6.7	0	3.2	13.2	46	0.73	3.4	44	46	89	153	2750	0	250	0
68	1	24.3	0	0	4.285175352	44123.93025	0	5.1	13.6	124	0.93	2.9	31	29	137	165	1450	0	245	0
61	0	28	0	0	4.2	1.9	0	2.7	12.4	88	0.67	3.4	44	38	91	183	1800	0	257	1
62	1	18.9	0	0	3	2.6	0	5.2	14.6	190	0.98	4.5	32	30	74	152	1200	0	132	0
59	0	24.6	0	0	6.8	2690	0	5.7	12.6	195	0.85	4	35	29	103	191	1450	0	196	0
63	1	24.9	0	1	6	1.5	0	6.6	11.4	154	1.4	3.6	21	18	180	148	1800	0	219	0
54	0	26.3	0	0	2.4	-6993.08004	0	4.8	14.3	89	0.79	4	33	30	86	181	2100	0	267	0
52	0	22.2	0	0	3.5	29.4	0	5.4	15.4	143	0.62	3.6	24	24	96	176	2700	0	255	0
68	0	26	0	0	3.5	809	0	4	10	289	0.5	3.4	45	25	84	128	2600	0	213	0
64	1	24.5	0	0	1.3	3.3	0	6.3	15.9	147	0.99	3.8	24	13	135	173	1450	0	131	0
53	0	25	0	0	1.7	54.8	0	3.4	12.4	138	0.5	4	27	27	99	159	1350	0	143	0
75	1	25.6	0	0	1.2	2.5	0	7	11.5	158	0.9	4.3	28	31	111	122	900	0	166	0
49	1	25.8	0	0	1	297	1	3.2	15.6	88	0.9	4.4	22	25	84	124	3050	0	333	0
63	0	25.1	0	0	2.5	2	0	2.4	11.3	122	0.77	3.5	33	27	131	153	1800	0	232	0
53	1	26.8	0	0	1.846769497	13347.81424	0	5.2	12.4	139	1.46	3.7	24	22	88	142	1900	0	245	1
50	1	27.2	0	0	11.41569194	5.7	0	5.9	15.3	274	1	4.2	32	49	169	102	2400	0	247	0
54	1	24.1	0	0	1.7	1.9	1	4.2	15.5	151	0.85	4.3	26	29	95	177	2300	0	280	0
63	1	27.9	0	0	5.6	2.1	0	5	13.4	152	1	3.4	41	30	125	116	1150	0	241	0
48	1	29.4	0	0	5.060765729	11.7	0	3.1	13.2	100	0.8	3.2	43	20	466	123	2100	0	261	0
52	1	23.8	0	0	2.1	5.5	0	8.4	15.8	206	0.67	3.8	40	69	85	157	1500	0	166	0
67	1	24.5	0	0	3.800633935	3.5	0	8.3	15.5	209	0.79	3.6	32	22	100	238	1200	0	225	0
51	1	26.7	0	0	4	0.89	0	4.4	15.8	120	0.59	3.8	19	17	131	165	2900	0	297	0
56	1	27	0	0	1	15	0	6.6	16	118	0.92	3.6	46	49	92	186	1950	0	222	0
52	0	20.8	0	0	4.391072137	3.2	0	6.6	11.6	172	0.61	3.9	20	14	95	172	1650	0	201	0
57	0	27	0	0	2.1	50	0	3	12.9	79	0.5	4	28	18	97	150	2000	0	270	0
33	1	24.5	0	0	3	2510	0	4	15.7	171	0.87	3.7	22	28	95	198	1300	0	210	0
59	1	24.3	0	0	1.60281842	15965.56618	1	4.8	14.9	205	0.85	4	25	26	103	159	2000	0	314	0
47	1	24.3	0	0	1.9	1.4	0	4.6	14.8	170	0.66	3.7	40	81	137	175	4600	0	425	0
63	0	28.9	0	0	1.6	4.1	0	3.8	12.9	154	0.68	4.2	25	18	100	141	2850	0	316	0
55	1	25.8	0	0	2.1	27.5	0	6.4	14.9	114	1	3.9	27	36	110	155	1900	0	226	0
64	0	26.8	0	0	3.5	2060	1	3.3	12.2	107	0.54	3.4	42	33	86	186	2450	0	256	0
56	1	24.1	0	0	3	37.3	0	7.4	16.1	188	0.8	4	39	34	117	201	2600	0	283	0
40	1	27.8	0	0	7.5	5.9	0	8.5	15.1	194	1	4.9	31	73	91	239	2100	0	249	0
44	1	22.6	0	0	2.450990783	165	0	6.5	14.9	184	0.7	4.3	25	41	96	199	4100	0	499	1
41	1	25.4	0	0	3	56.6	0	1.7	14.5	53	0.9	3.7	92	119	101	132	1900	0	214	0
53	1	22.8	0	0	2.5	9	0	4.2	13.3	100	0.6	3.8	65	54	328	183	3500	0	293	1
56	1	25.3	0	0	2	293	1	7.2	14.2	155	0.8	3.4	31	35	88	154	1550	0	195	0
67	1	21	0	0	6.406248207	543	0	3.6	13	148	1.09	3.7	22	25	311	187	2500	0	289	0
57	1	22.9	0	0	2.2	7.2	0	2.7	12.2	90	1.11	3.9	36	47	100	141	1400	0	149	0
61	1	22.8	0	0	1.5	13.1	0	5.3	14.3	154	0.9	4.1	31	24	98	188	1100	0	229	0
40	1	19.2	0	0	1.6	1.7	0	4.9	13.6	109	0.7	4.1	28	24	90	127	1800	0	230	0
67	1	23.3	0	0	3.8	2.7	1	7.8	14.4	137	1.04	4	41	57	95	159	3050	0	235	0
67	1	23.1	0	0	2.8	18.8	0	4.7	14.3	112	0.9	3.5	36	39	169	174	1450	0	226	0
42	1	24.1	0	1	4.3	10.7	1	5.2	15.1	231	1	4.3	38	38	98	235	2700	0	258	0
42	1	23.6	0	0	0.9	6810	0	4.4	12	205	0.75	3	43	51	79	120	2900	0	389	0
63	0	25.6	0	0	6.936017188	82.6	0	6.1	12.6	107	0.7	3.3	48	31	130	147	3700	0	333	0
38	1	29.9	0	0	6.374416224	14.8	0	4.7	12.6	157	1.2	3.8	28	45	104	147	1650	0	294	0
61	1	27.5	0	0	1.483689753	1.3	0	4.8	13.2	110	0.79	4	23	20	99	139	2400	0	317	0
51	0	20	0	0	2.8	365	1	3.5	12.1	174	0.4	3.6	25	31	105	164	1950	0	249	0
57	1	28.2	0	0	16.63611758	886000	0	3.8	13	111	1	3.9	20	9	98	166	2750	0	244	1
67	0	24.1	0	0	3.2	-16942.87925	1	5.2	13.8	188	0.68	4	20	17	95	189	2200	0	288	0
61	0	31.6	0	0	2.7	166	0	3.6	13.4	137	0.75	4	26	12	106	179	1400	0	179	0
65	1	23.5	0	0	1	3.7	0	5.1	14.6	229	0.8	3.6	25	14	192	179	1500	0	152	0
48	1	23.6	0	0	4.6	3.9	0	5.2	14.2	159	0.94	4	31	49	109	154	1800	0	189	0
69	1	26.9	0	0	6	3.9	0	4.8	14.3	177	0.87	3.8	24	9	116	142	1100	0	220	0
39	0	20.6	0	0	9.5	5110	0	4.9	11.3	205	0.53	3.7	26	15	97	172	2320	0	242	0
59	1	26.6	0	0	4.2	65.3	0	5.1	14.3	181	0.88	3.6	45	65	133	152	2750	0	277	0
35	1	26.6	0	0	3	13000	0	4.7	13.9	196	0.9	4	17	16	128	186	2550	0	216	0
67	1	20.7	0	0	1.9	16.3	0	5.7	15.2	130	0.71	3.6	32	42	86	161	1600	0	176	0
42	1	22.1	0	0	4.7	2830	0	3.8	14.3	181	0.9	4.3	33	35	106	153	1550	0	288	0
60	1	21.4	0	0	1.5	-60839.45515	0	6	14.8	205	0.82	4.5	17	18	95	167	1400	0	218	0
50	1	27.2	0	0	5.417881244	10.2	0	6.2	17.7	179	1.09	4.4	33	40	89	166	1000	0	256	0
62	1	24.6	0	0	6	1.4	0	7.4	15.6	239	1.4	4.7	35	55	150	220	1400	0	259	0
57	1	22.9	0	0	0.646541874	14.3	0	4.6	14.9	125	0.9	4.3	43	51	96	153	2050	0	285	0
63	0	22.9	0	0	-2.075220313	17498.88311	0	4.4	9.7	126	0.94	3.9	28	18	87	116	1600	0	231	0
41	1	22.8	0	0	4	119000	0	4.1	15.2	139	0.8	3.6	33	33	160	115	2200	0	220	0
54	1	26.1	0	0	2.7	10	0	5.8	15.3	154	0.89	3.5	38	63	90	185	2750	0	289	0
57	1	24.3	0	0	-3.684873977	7	1	5	15.8	93	0.89	4.1	35	48	99	173	2200	0	306	0
52	1	21.5	0	0	2.9	114	0	4.7	14.6	178	1	4.8	19	11	92	186	2300	0	146	0
71	1	29.3	0	0	2.9	1.5	0	2.6	12.7	78	0.98	3.9	26	17	115	132	1950	0	192	0
53	1	20.8	0	0	4	8060	0	5.5	14.3	242	0.86	4.3	32	27	93	193	1500	0	214	0
52	1	23.9	0	0	1.029101126	4.3	0	3.2	12.6	86	0.75	3.7	13	12	87	191	300	0	119	0
72	0	25.1	0	0	3.5	1710	0	3.5	12.3	92	0.66	3.2	34	27	95	161	1450	0	140	0
46	1	26.1	0	0	2.6	0.95	1	8.8	15.3	255	0.88	4.2	19	36	87	254	2100	0	241	0
60	1	22.4	0	0	2	30.9	0	4.9	13.7	134	0.76	3.6	39	37	105	193	2800	0	226	0
30	0	21.2	0	0	10	2	0	6.6	13.4	283	0.55	3.7	136	95	105	155	1900	0	204	0
64	0	26.2	0	0	4.5	197	0	4.7	12.4	130	0.56	3.6	63	54	89	164	1400	0	179	0
49	1	26.3	0	0	4	0.85	1	6.5	17.4	160	0.98	4.6	23	10	104	178	1800	0	225	0
40	1	25.6	0	0	3.2	948	1	7	15.3	222	1	4.4	28	33	93	198	2500	0	309	0
39	1	22.2	0	0	4	29.6	0	6.3	16.3	123	0.83	4.2	28	35	116	204	3450	0	370	0
66	1	22	0	0	1.8	9.5	0	3.3	14.1	67	1.01	3.3	152	148	137	124	4150	0	349	0
45	1	20.7	0	0	1.8	734	1	3.8	14.4	111	0.8	4.3	25	17	95	146	2050	0	214	0
34	1	26.6	0	0	5	3.8	0	6.5	14.2	141	0.9	4.1	23	24	124	127	3700	0	262	0
50	0	20	0	0	11.0577894	6.5	0	8	10	467	0.4	2.7	9	7	91	134	2500	2	259	1
67	1	27.2	0	1	3.8	57.9	0	5.1	13.8	176	0.74	3.9	39	32	297	188	2950	0	254	0
59	1	23.6	0	1	3.385357173	80.3	0	4.7	14.8	165	0.8	4.1	35	27	102	172	1000	0	202	0
61	1	24.6	0	0	4.614863483	121	0	5.5	14.7	142	0.73	3.7	25	22	114	157	1700	0	280	0
60	1	26.9	0	0	3.7	1.3	0	6.4	14	166	0.9	3.9	26	33	204	170	600	0	127	0
55	1	24.6	0	0	1.5	1080	0	5.9	16.7	161	1	4.7	29	35	124	177	2700	0	332	0
76	0	27.7	0	0	2	10.6	0	4	14.2	94	0.7	3.8	36	23	103	196	3440	0	280	0
59	1	23.5	0	0	4.703286216	85400	0	3	11.7	108	0.72	3.7	23	11	93	172	1500	0	288	0
65	0	23.8	0	0	8.5	9.8	1	3.4	10.6	219	0.57	3.3	28	15	91	154	2000	2	269	0
47	0	24.5	0	0	5	340	0	4.8	13	153	0.7	3.7	35	39	96	181	2650	0	348	0
51	1	21	0	0	2.1	28.3	0	5.5	15.5	171	0.88	4.7	25	21	92	167	1100	0	149	0
56	1	23.7	0	0	3.5	4.2	0	5.2	16.6	113	0.9	4.7	24	27	151	214	2300	0	361	0
37	1	28.7	0	0	1.5	4.6	0	4.2	14.6	106	0.79	4.1	45	65	113	160	1850	0	226	0
56	1	26.2	0	0	6.2	1130	0	7.9	15.9	254	0.69	3.9	34	25	105	195	1000	0	283	0
58	1	28.9	0	0	6.096527884	3.8	0	5.7	15.9	149	0.9	4.4	27	31	97	237	4800	0	311	0
51	0	23.2	0	0	1.3	8.3	0	3.5	13.8	104	0.56	4	20	22	96	153	1550	0	272	0
48	1	24.6	0	0	2.2	3.9	0	3.8	14.9	140	0.8	4	41	36	129	171	1400	0	182	0
64	1	22.2	0	0	8.123503234	12.6	0	3.4	12.9	55	0.65	3.5	87	140	91	121	1900	0	186	0
56	1	26.4	0	0	1.5	230	0	7.5	16.1	140	1	4.4	26	20	94	228	2000	0	276	1
44	0	20.3	0	0	7.5	3650	0	3.8	14	123	0.6	4.4	33	21	98	161	2750	0	340	0
55	0	28	0	0	3.4	136	0	4.3	15.2	156	0.96	4.4	43	53	99	181	2200	0	325	0
52	1	23.7	0	0	4	6.6	0	5.1	15.3	137	1.12	4.2	36	39	97	181	2500	0	334	0
37	1	23.9	0	0	9.530692989	2	0	3.7	13.9	194	0.72	3.5	31	36	82	152	1700	0	311	0
47	1	28.9	0	0	1.3	61.3	0	7.8	16.6	201	0.9	4.2	37	55	97	158	2200	0	351	0
49	1	25.2	0	0	1.702050928	0.97	0	5.9	13.4	122	1.02	3.4	28	20	116	132	1950	0	324	0
52	0	28.6	0	0	1.3	5.9	1	4.8	13.5	121	0.53	3.6	26	30	98	190	1200	0	305	0
57	1	26.4	0	0	3	111	0	5.7	16.7	146	0.94	4.2	59	21	95	159	1750	0	246	0
69	0	21.2	0	0	2.3	0.68	0	4.5	11.7	88	0.69	3.3	21	12	113	147	250	0	228	0
62	1	23.7	0	0	3.1	28.1	0	7.4	16.7	221	0.82	4.1	28	36	116	162	2100	0	272	0
71	1	24.4	0	0	2.3	11.4	0	4.1	14.8	141	0.83	3.6	37	58	155	203	2380	0	284	0
68	0	25.5	0	0	2	28008.82582	0	5.6	15.1	88	0.9	3.9	29	21	98	179	1400	0	234	0
74	1	20.6	0	0	2	4.6	0	5.8	13.5	157	0.67	3.3	25	11	139	165	600	0	198	0
60	1	27.8	0	0	1.5	0.36	0	7.7	16	171	1.06	4.1	40	35	69	197	1200	0	241	0
57	1	23.4	0	0	1.9	3.9	0	5.9	14.4	238	0.84	3.7	24	27	85	168	2550	0	247	0
43	1	21.5	0	0	7.8	4.6	0	4.8	15.7	118	0.82	3.4	25	28	117	118	2800	0	297	0
37	1	24.1	0	0	9.8	4320	0	4	15.1	193	0.83	3.6	41	26	78	201	3300	0	289	0
47	1	25.3	0	0	1.8	1.1	0	5.5	14.4	168	0.81	4.2	19	23	84	170	3050	0	290	0
70	1	22.2	0	1	2.9	1.2	0	6.3	12.5	224	1.04	3.6	28	25	97	150	1750	0	209	0
45	1	22.7	0	0	4.158966192	137000	0	2	11.7	69	1.21	4.1	35	28	94	162	2750	0	305	0
62	1	32.3	0	0	2.385571083	10.1	0	4.7	14.2	98	0.86	3.4	35	27	127	184	1400	0	190	0
55	1	25.3	0	0	3.6	105482.656	0	6.3	15.4	159	1.24	4.1	36	26	88	140	2700	0	267	0
52	1	24.1	0	0	1.8	5.8	0	5	15.1	137	0.91	3.3	38	55	129	167	1550	0	187	0
64	1	21.6	0	1	3.4	5.5	0	5.3	12.1	108	0.81	3.6	43	47	61	116	1450	0	193	0
61	1	28.3	0	0	2.1	14.1	0	4.3	14.7	147	0.86	3.7	55	66	145	160	2650	0	646	0
56	1	27.7	0	0	3.1	7.1	1	6.7	16	192	1.01	4.1	33	38	87	118	2300	0	290	0
49	1	23.4	0	0	2	31	0	5.3	13.3	66	0.7	4	43	40	94	200	1100	0	145	0
55	0	24	0	0	2.6	9220	0	6.4	13.9	170	0.8	3.9	37	48	120	207	3050	0	346	0
52	1	31.9	0	0	2.2	58	0	6	15.5	126	0.9	4	41	46	224	210	2750	0	347	0
40	1	26.3	0	0	0.5	1.5	0	7.8	18	205	1.02	4.6	31	42	92	205	1600	0	256	0
47	1	25.8	0	0	3.2	5.2	1	4	14.1	119	0.93	3.7	37	62	96	125	2500	0	315	0
41	1	25.7	0	0	1.5	6.4	0	3.8	14.3	145	0.94	4.2	25	37	117	136	2400	0	159	0
64	1	26.7	0	0	6.5	1.4	0	3.6	13.3	85	1.04	3.5	80	99	246	169	900	0	229	0
48	1	23.3	0	0	2.7	5.2	0	3.6	15	82	0.71	3.8	18	31	95	149	1100	0	125	0
42	1	26.3	0	0	3.8	6090	0	5.9	15.4	177	0.95	4.5	24	49	92	158	3000	0	286	0
54	1	19	0	0	3	2600	0	4.2	10	156	0.8	2.9	26	13	81	105	1800	0	166	0
59	1	23.5	0	0	1.201478361	-16814.63725	0	5.3	15.1	127	0.92	4.3	47	36	94	133	2000	0	198	0
68	0	23.5	0	1	1.5	150	0	4	11.6	97	0.76	3.7	25	16	131	177	2700	0	249	0
73	1	30	0	0	3.2	2.1	0	6.8	16.3	141	0.86	4	24	24	127	150	1110	0	182	0
52	0	21.7	0	0	2.7	1.2	0	4.7	11.8	112	0.64	4.3	29	32	101	188	1600	0	188	1
49	1	22.5	0	0	3.5	1.3	0	5.4	14.3	189	0.98	4.4	35	16	99	151	1600	0	174	0
50	1	22.5	0	0	8.833552922	1050	0	5.2	13.6	148	0.84	3.5	27	28	77	178	3250	0	391	0
30	1	25	0	0	6.5	7.6	0	5.3	15.9	245	0.9	4.2	25	24	91	153	2400	0	326	0
47	1	23.1	0	0	1.8	9	0	3.9	12.2	100	0.67	3	60	21	136	108	1360	0	241	1
72	1	25	0	0	1.7	-60042.99255	0	3.7	11.7	140	1.1	3.1	60	36	147	135	2380	0	200	0
29	1	24.3	0	0	1.1	1.6	0	4.9	14	241	1	3.9	28	37	80	162	2400	0	285	0
66	1	23.9	0	0	5.059916173	1.9	0	5.8	14.3	144	0.77	3.5	15	13	99	124	2350	0	300	0
57	1	21.9	0	0	4.5	11.4	0	5.1	14.4	152	0.73	3.7	45	62	104	218	1800	0	236	0
50	1	22.2	0	0	2	1.9	0	5.1	15.9	158	0.88	4	18	17	122	169	2350	0	217	0
73	0	24	0	0	1.5	1.7	0	5.7	14.2	141	0.55	3.9	35	43	182	165	2050	0	240	0
62	0	22.9	0	0	4.1	1.4	0	8	12.7	147	0.62	3.8	44	34	112	160	1640	0	226	0
72	1	29	0	0	1.4	5.3	0	2.7	13.2	114	0.93	3.4	38	37	156	129	3000	0	304	0
74	0	22.2	0	1	1.8	35.8	0	1.8	9.9	40	0.55	3.4	114	133	64	113	900	0	227	1
50	1	30	0	0	2.5	2.7	0	3.4	13.5	53	0.9	4.1	38	34	109	124	1800	0	161	0
58	0	28.9	0	0	2.3	141	1	4	11.3	172	0.8	3.8	31	33	116	139	1830	0	262	0
68	1	25.5	0	0	3.3	2.1	0	5.4	11.4	119	1.1	3.3	25	16	94	169	3550	0	278	0
60	1	27.5	0	0	4.981967428	74700	0	3.5	14.2	120	0.9	4	23	19	122	179	3100	0	407	0
59	1	25.1	0	0	2.8	2.5	1	7.6	12.9	248	0.89	4.1	24	21	71	144	1100	0	257	0
48	1	18.3	0	0	1.903035465	-58616.99794	0	2.3	13.2	53	0.62	3	51	38	83	107	1800	0	227	0
49	1	19	0	0	5	3.6	0	5.3	12.9	126	0.63	3.6	27	23	104	155	600	0	173	0
74	0	19.1	0	0	5.197444988	4.4	0	6.4	10.8	240	0.52	2.9	21	12	119	94	2100	0	356	0
44	1	24.9	0	1	3.752323543	147	0	3.2	14.3	81	0.9	4.1	58	87	179	150	2500	0	271	0
59	1	28.5	0	0	1.3	8.2	0	4	15	93	1	3.8	23	31	100	173	3300	0	320	0
69	0	18.4	0	0	6.5	365	0	3.1	13	100	0.64	3.7	36	26	96	188	1200	0	234	0
46	1	21.3	0	0	2.6	31.7	0	3.9	15	107	0.61	3.6	40	44	91	174	2150	0	207	0
64	1	24.5	0	0	6.443642502	5.8	0	4.1	13.9	180	0.6	3.5	61	19	79	121	2200	0	241	0
51	1	23.9	0	0	7.040449532	6.5	1	4.4	13.9	159	0.93	4.3	21	24	102	168	1550	0	261	0
53	1	24.5	0	1	1.7	20	0	3.3	14.6	102	0.8	3.9	24	20	245	175	3550	0	289	0
60	1	23.2	0	0	0.7	3	0	2.4	10.9	58	0.77	4	18	12	169	144	1000	0	174	0
63	1	21.3	0	0	3	4.8	0	6.1	12.5	161	1.06	3.6	15	16	143	199	2900	0	269	0
52	1	23.6	0	0	1.8	2.4	0	5.3	14.5	103	0.81	4.2	22	12	88	183	4850	0	263	0
55	0	23.8	0	0	2	30.8	0	4.2	11.5	90	0.52	3.6	24	19	117	148	1300	0	176	0
39	0	22.6	0	0	3.5	490	0	5.3	12.7	201	0.7	4.2	24	18	100	164	2600	0	284	0
54	0	19.3	0	0	3	2.2	0	3.7	12.6	70	0.5	3.8	22	18	106	166	2300	0	241	0
65	1	21.5	0	0	0.8	-126557.5309	0	10.4	12.7	254	0.65	3.5	23	18	95	128	1300	0	217	0
53	0	25.9	0	0	2	1.8	0	4.1	13.8	149	0.55	3.4	25	17	110	152	2100	0	291	0
53	1	22.7	0	0	2	35.2	0	4.3	12.9	77	0.79	3.9	31	24	131	134	2400	0	276	0
48	1	29.5	0	0	4.252437061	8	0	5.6	11.4	114	0.59	3.6	29	19	81	133	2050	0	257	1
66	1	28.9	0	0	1.5	4	0	6.2	14.6	163	0.75	4.1	64	26	224	149	1900	0	303	0
39	1	21.2	0	0	1.3	6	0	7.1	16.7	249	0.93	4.5	26	40	87	176	900	0	97	0
51	0	31.5	0	0	1.8	5.2	0	5.4	14.4	138	0.7	3.8	25	20	282	170	2100	0	288	0
60	0	18.7	0	0	1.6	4.9	0	3.3	13.9	145	0.63	3.7	21	14	137	186	1100	0	122	0
60	0	26.4	0	0	2.8	9.3	0	3.6	11.9	152	0.6	3.7	30	30	83	200	2100	0	186	0
34	1	23.5	0	0	1.3	45.3	0	5.2	13.5	188	0.93	4.2	30	28	81	152	2300	0	243	0
58	0	21.6	0	0	1.3	254	0	4	13.7	80	0.6	4.3	23	20	98	166	2900	0	273	0
44	1	24.9	0	0	3.1	2.2	0	5.9	14.9	239	0.95	4.4	20	19	89	183	1600	0	179	0
54	1	23.4	0	0	3.2	19.3	0	6.5	15.7	191	1.22	3.5	27	30	279	151	2600	0	386	0
41	0	22	0	0	3	8.5	0	4.5	12.1	115	0.53	4.1	24	16	101	173	1850	0	232	0
56	1	22.2	0	0	1.2	12.7	0	8.3	15.9	134	0.88	4.4	25	32	117	144	2200	0	224	0
58	1	24.4	0	0	7.242026291	40290.68679	0	4.1	13.9	143	0.9	3.4	19	26	113	152	1400	0	150	0
41	1	19.6	0	0	6.5	7.2	0	8.7	16.6	289	0.74	2.9	38	38	238	130	2200	0	311	0
64	1	23.9	0	0	4.026278489	23067.942	0	4.4	13.5	129	0.71	3.5	23	11	95	232	1750	0	390	0
24	1	21.7	0	0	5.5	1480	1	6.1	15.4	192	0.9	4.2	22	19	130	129	2600	0	272	0
33	0	22.4	0	0	1.9	2.7	0	8.8	12.4	219	0.7	4	33	37	94	187	750	0	128	0
71	1	23.4	0	0	3.8	0.85	0	8	12.7	213	0.86	3.4	21	24	102	136	1900	0	231	0
58	1	30.2	0	0	2.6	3.2	0	6.2	12	86	1.26	2.5	29	30	220	327	1400	0	279	1
46	1	24	0	0	8.321087932	3.2	0	8.1	14	234	1	3.5	30	33	93	173	2100	0	262	0
59	1	28.4	0	1	3.4	4.2	1	5.9	13.9	122	0.81	3.5	28	39	374	92	2200	0	300	0
59	0	24.6	0	0	3.4	377	0	4.9	13.2	136	0.7	4.3	25	22	112	171	2800	0	317	0
53	1	24.4	0	0	-0.99650186	85.1	0	4.2	13.3	82	0.91	3.9	22	22	127	111	1850	0	264	0
48	1	19.5	0	0	2.8	170	0	5.5	14.7	171	0.8	3.6	28	36	94	158	2500	0	195	0
59	1	21.9	0	0	1.7	60.1	0	5.7	13.3	203	0.67	3.7	23	27	102	177	1250	0	226	0
58	0	24.2	0	0	2.524429178	38.4	0	8	13.6	193	0.73	4	27	21	99	224	1900	0	269	0
74	1	21.6	0	0	1.6	-50798.04358	0	5.7	14.1	178	1	3.9	14	6	103	152	750	0	270	0
54	1	24.3	0	1	2.3	1.3	0	5.5	15.4	132	1.19	4.1	19	23	163	106	1900	0	218	0
53	1	24.4	0	0	2.5	1.3	1	5.5	16	141	0.91	4	24	29	104	160	750	0	272	0
42	1	26.2	0	0	3.647063115	324	0	4.4	16	93	0.96	3.8	24	13	173	157	2300	0	273	0
62	1	26	0	0	7	2	0	9.3	14.1	202	1.01	4	18	14	134	155	1610	0	260	0
59	0	29.8	0	0	0.9	17700	0	4.7	12.7	200	0.7	3.9	25	18	117	166	2350	0	239	0
52	0	24.2	0	0	6.576368034	41500	0	2.9	12	92	0.6	3.5	25	10	94	176	3050	1	289	0
62	1	27.9	0	1	5.438391225	8.1	0	3.6	13.9	119	0.7	3.7	24	11	67	129	2000	0	267	1
62	0	18.6	0	0	2.5	11.7	0	2.4	13.1	101	0.5	3.9	20	13	134	178	2150	0	201	0
43	1	23.6	0	0	1.703634432	-37370.52197	0	3.8	15	87	1.1	4	20	19	98	116	3750	0	368	0
52	0	18.1	0	0	2.8	1.9	0	10.3	10.7	192	0.55	3.9	25	29	100	162	1100	0	176	0
51	1	22.7	0	0	3.7	2.7	0	4.5	14.9	252	0.96	5	31	34	91	212	1750	0	168	0
68	0	29.5	0	0	4.5	2200	1	5.8	11.2	183	0.61	3.7	19	13	104	143	2100	0	248	0
51	1	20.4	0	0	1.7	351	0	5.3	15.7	64	0.88	4.6	32	19	98	152	3100	0	247	0
54	1	27.3	0	1	2.2	2.4	1	6.3	13.6	283	0.8	3.8	14	19	151	165	2980	0	375	0
47	1	23.3	0	0	6.144639324	9.2	0	4.7	14.1	158	0.6	3.9	22	23	97	129	3150	0	254	1
45	1	23.7	0	1	1.432494445	60716.36142	0	4.1	14.9	92	0.73	3.9	21	36	377	144	1350	0	191	0
62	1	22.7	0	0	2.3	60	0	2.8	13.1	78	0.8	4	32	25	115	151	2100	0	247	0
45	1	24.5	0	0	-2.267122226	4.6	1	6.1	16.7	192	0.8	4.3	21	31	104	138	3300	0	259	0
32	1	30.7	0	0	5.23469549	35.5	0	7.3	14.5	150	0.9	4	37	34	117	145	4050	0	290	0
56	0	27.5	0	1	2.74507081	83	0	7.2	12.9	135	0.6	3.5	41	37	229	140	1900	0	206	0
38	1	24.2	0	0	2	76.3	0	6.7	14.8	169	0.8	4	22	22	98	180	3200	0	272	0
47	1	23.9	0	0	4.4	2.6	0	9	14.6	149	0.65	3.7	27	27	178	137	2450	0	240	0
52	1	21.7	0	0	5.3	5.2	0	5.5	13.6	142	0.87	3.5	29	27	85	125	1600	0	199	0
51	1	23.7	0	0	5.187116973	7.3	0	3.3	15	73	1.09	3.5	14	17	90	135	2550	0	293	0
59	0	23.2	0	0	2.9	1.9	1	2.9	11.4	66	0.69	3.3	28	31	133	147	3150	0	281	0
47	0	29.4	0	0	5.93280782	12.6	0	3.3	12.9	90	1	3.4	27	30	119	192	3450	2	289	0
52	0	31.4	0	0	6.902724665	343	0	4.6	12	187	0.61	3.2	39	19	113	167	800	0	230	0
73	0	23.6	0	0	1.9	142713.0909	1	4.7	13.9	183	0.78	4	22	17	90	218	1900	0	234	0
63	0	26.7	0	0	7.064698421	122679.3343	0	2.5	13.5	136	0.65	3.1	33	43	93	137	1500	0	178	0
57	0	29.8	0	0	3.05788787	137	0	2.8	12.5	105	0.69	4.1	29	22	110	171	300	0	101	0
60	1	25.3	0	0	2.2	2.2	1	5.6	14.1	186	1	4	24	22	101	180	2550	0	278	0
54	1	21.6	0	0	3.7	2.2	1	3.6	14.6	118	1.1	4.9	25	14	90	130	2550	0	316	0
63	1	23.2	0	0	2.4	3.2	0	5.5	15.6	151	0.73	4.1	28	22	99	153	1400	0	237	0
45	1	26.4	0	0	1.8	4.3	1	5.4	16.7	174	1.2	4.3	40	45	81	175	1600	0	243	0
61	1	23.4	0	0	6.423850466	1	0	4.3	13.1	152	0.96	4	38	54	191	146	3250	0	382	0
54	1	22.4	0	0	2.8	499	0	3.5	12.8	148	0.6	3.7	19	17	137	116	1600	0	199	0
52	0	23.2	0	0	6.035061892	25.2	1	4.5	12.3	211	0.5	3.4	36	29	106	180	2200	0	272	0
59	1	21.9	0	0	2.3	3.7	1	10.7	15.3	166	0.76	3.9	17	11	263	143	2450	0	275	0
57	1	21.7	0	0	5.3	2.7	0	4.3	13	149	0.75	4.4	37	15	97	150	2600	0	346	0
62	1	25.5	0	0	3.7	1.7	1	5.5	14.1	205	0.78	3.7	24	18	117	97	2620	0	294	0
35	0	21	0	0	9.544510005	134	0	4.4	11.8	186	0.5	4.1	41	47	87	101	2600	0	196	0
61	0	25.7	0	0	-0.528889645	286	0	1.4	11.7	42	0.35	3.7	39	22	107	143	2100	0	267	0
75	1	21.3	0	0	2.8	3.4	0	5.4	12.1	182	0.8	3.2	20	10	111	138	2400	0	256	0
61	1	21	0	0	4.5	5.4	0	2.5	12.7	74	1	4.2	27	27	90	114	1550	0	200	0
38	1	24.2	0	0	7.5	3980	0	7.3	16.2	202	0.86	4.8	41	71	86	185	2450	0	219	0
48	1	29.1	0	0	1.8	5.2	1	4.9	15.1	108	0.86	3.5	22	33	137	170	1600	0	310	0
67	0	19.1	0	0	2.5	2.7	0	3.4	12.2	105	0.63	3.9	27	20	147	115	1700	0	177	0
60	1	21.3	0	0	1.8	1.5	0	9.4	17.3	148	0.7	3.6	19	15	133	121	1000	0	244	0
47	1	21.5	0	0	6.330857531	29.1	0	4.9	13.9	195	0.8	4.1	24	18	94	132	2900	0	235	0
52	0	24.7	0	0	2	187000	0	6.1	14.3	135	1.1	4.3	24	19	106	164	2050	0	285	0
42	1	23.2	0	0	1.2	2.2	0	4.2	15.6	115	0.86	4.2	20	17	90	171	3200	0	244	0
54	1	24.6	0	0	2.5	308	0	4.6	13.2	100	0.9	4	55	51	86	143	3250	0	375	0
47	1	24	0	0	1.2	9.7	0	6.3	13.6	110	1.12	3.6	28	16	137	146	1700	0	283	0
39	1	20.4	0	0	3.2	7.8	0	4.4	13.4	210	0.92	3.8	30	37	80	122	1200	0	195	0
60	1	24.9	0	0	2	762	0	3.4	13.8	65	0.8	3.9	28	31	128	156	1700	0	225	0
58	1	24.4	0	0	1.5	1.2	1	5.4	13.8	125	1.17	3.8	21	24	130	173	2500	0	315	0
55	1	23.6	0	0	1.169243174	5.1	0	4.8	16.3	147	0.82	3.9	21	31	222	148	1700	0	191	0
60	1	25.2	0	0	7.5	1.4	0	4.4	15.7	194	0.91	4.3	27	25	95	126	1750	0	297	0
40	1	30.4	0	0	1.147145095	38.5	1	3.4	13.2	135	0.85	3.6	29	12	83	182	2500	0	313	0
53	1	23	0	0	3.1	6.7	0	4.7	16.7	174	0.96	4.2	44	55	87	212	1650	0	168	0
57	0	25.2	0	0	3.117138729	120	0	4.4	12.8	110	0.5	3.9	39	39	99	146	2150	0	270	0
53	1	22.2	0	0	4.945587064	3.7	0	4.1	14.8	161	1.09	3.9	31	32	270	155	1150	0	239	0
66	0	21.5	0	0	4.345732075	2.1	0	4.2	12.9	106	0.65	3.8	38	22	157	156	300	0	130	0
58	1	26.2	0	1	4	17.1	0	5.6	15.2	151	0.77	3.8	27	30	151	196	1400	0	152	0
65	0	24.5	0	0	5.131727775	20	0	3.1	9.9	104	0.9	3.3	27	21	94	163	3950	0	302	0
69	0	20.9	0	0	2.2	379	0	3.2	13.3	132	0.74	4.5	46	15	94	192	2050	0	225	0
71	1	25.2	0	0	4	1.5	0	6.3	13.3	150	0.75	3.9	34	35	102	183	2900	0	388	0
62	1	27.8	0	0	3.51565915	16.3	0	3.3	10.3	67	0.96	3.2	46	25	97	124	1700	0	143	0
69	0	23.6	0	0	6	1140	0	6.3	11.5	141	1.3	3.1	33	3	109	140	1190	0	218	0
60	1	20.8	0	0	3.2	126013.5096	1	4	13.5	165	0.7	3.2	32	28	103	117	2100	0	242	0
47	1	24.8	0	0	3	10.8	1	6.9	14.4	159	0.75	3.9	41	61	142	177	1300	0	218	0
59	1	20.6	0	1	7.5	19.9	0	7.2	12.1	168	0.99	3.4	26	22	136	118	1300	0	217	0
51	0	25.7	0	0	5.5	9.8	0	5.1	13	171	0.7	3.8	31	29	127	164	200	0	351	0
65	1	28.9	0	0	3.1	11.3	0	6.7	14.5	153	0.7	3.8	25	12	89	163	2000	0	265	0
36	1	35	0	0	4.180619842	126230.8312	0	4.7	14.7	160	0.78	3.5	30	43	85	130	2300	0	273	0
43	0	20.5	0	0	2.2	46.4	0	3.9	12.7	92	0.5	3.9	49	55	119	147	2050	0	278	0
39	1	22.5	0	0	6.5	7060	0	5.1	14	87	0.75	3.9	24	22	92	160	1950	0	253	0
61	1	24	0	0	1.126366414	2.9	1	8.2	15.6	153	0.7	3.9	21	25	98	165	2100	0	271	1
49	1	24	0	0	2.5	972	0	5.1	13.7	126	0.9	3.7	22	22	110	144	2550	0	237	0
51	1	25.7	0	0	2.2	28.8	1	6.3	15.8	166	1	4.3	22	20	106	234	2100	0	371	0
55	1	22.4	0	0	5.5	19.1	1	5	12.8	233	1.1	3.9	36	30	121	170	3150	0	416	0
64	1	26.6	0	0	2.183977301	1.2	0	6.8	14	152	0.9	3.4	17	15	123	97	4250	0	242	0
49	1	21.7	0	0	3.8	0.78	1	4.2	15.6	134	0.84	4	26	32	85	144	2400	0	311	0
71	1	24.7	0	1	1.6	-41701.7847	0	7.8	12.7	228	0.9	3.8	22	27	141	217	1100	0	297	0
68	1	29.9	0	0	5.2	2.5	0	3.8	12.6	127	0.84	3.8	20	16	88	123	1750	0	256	0
33	1	23.4	0	0	9	6.2	0	4.9	15	179	0.74	3.8	64	120	97	159	1800	0	235	0
44	1	31.4	0	0	11.18926772	396000	0	4.9	14.8	147	1	4.2	40	17	131	167	3100	0	293	0
60	1	17.8	0	0	4.5	2630	0	7.6	13.3	180	1.05	4.2	55	69	87	177	2650	0	230	0
57	1	24.9	0	0	2	99	1	3.9	14.1	64	0.76	3.8	47	70	89	148	2600	0	252	0
69	1	21.9	0	0	12.5	3	0	4.1	11.3	159	0.72	3.4	37	18	117	134	2800	2	256	0
61	1	22.1	0	0	2.5	6.2	1	8.1	14	176	0.75	3.6	45	82	130	106	2650	0	341	0
52	1	28.7	0	0	1.722162636	231	1	5	13.3	169	1	4.2	35	39	126	120	700	0	340	0
68	1	21.9	0	1	6.303667778	4.4	0	5.6	14.4	134	1.02	4	24	24	161	119	1700	0	252	0
57	1	22.7	0	0	5.2	2410	0	4.5	15.3	119	0.8	3.6	41	35	71	186	2550	0	191	0
75	1	25.2	0	0	0.395116821	32.9	1	5.6	13.1	156	0.8	4	29	30	161	134	1850	0	229	0
43	1	24.4	0	0	4.917519405	3.3	1	6.9	14.4	182	1.1	4.5	22	20	107	184	3000	2	274	0
53	1	24.6	0	0	2.2	645	0	5	15.2	169	0.8	4	32	41	124	145	2800	0	209	0
51	1	27.8	0	0	4	7680	0	4.1	15.3	130	0.89	4	24	24	99	139	1370	0	284	1
51	1	26	0	0	0.869236863	1620	0	6.1	16.4	165	0.9	4	35	42	129	156	2200	0	312	0
55	1	23.6	0	0	3.3	499	0	4.8	12.9	141	1	3.5	43	40	82	145	2700	0	329	0
58	1	28.8	0	0	2	5.8	1	5.4	15.6	292	0.8	4.5	27	29	105	221	3600	0	359	0
39	1	19.7	0	0	7	2.8	0	5.4	13.8	236	0.81	3.7	20	20	98	156	1900	0	236	0
66	1	23.3	0	1	3.4	14.6	1	3.8	13.5	73	0.8	3.6	55	69	274	112	2750	0	360	1
59	1	24.9	0	0	2.5	2	1	4.8	14.7	150	0.69	4.1	20	14	89	232	2200	0	259	0
63	1	25.5	0	0	1.2	12.3	0	5.7	14	91	0.86	4	40	35	137	113	1800	0	146	0
70	1	21.5	0	0	2.9	12.4	0	8.1	14.8	162	0.89	4.4	32	23	84	147	1400	0	203	0
33	0	19.2	0	0	6	40.4	0	9.1	13.2	286	0.7	3.5	24	21	81	154	2800	0	248	0
57	1	25.3	0	0	3.011220954	12.6	1	9.1	14.4	231	0.8	3.4	31	31	92	177	1700	0	336	0
51	1	21.2	0	0	1.9	20	1	7.3	13.5	154	0.6	3.5	37	17	117	147	3500	0	285	0
58	1	26.2	0	0	3.1	30.5	0	3.5	14.4	121	0.8	3.9	19	17	103	167	3500	0	271	0
50	1	22	0	0	6.590711978	17.1	0	4.9	15	132	0.7	3.3	48	65	88	197	3400	0	466	0
53	1	19.2	0	0	11	7.1	0	8	12.5	260	0.75	4.1	28	37	107	187	2350	0	208	0
58	0	25.2	0	0	3	5.5	0	3.4	13.4	79	0.8	4.3	29	23	103	222	3300	0	281	0
52	1	23.3	0	0	5.4	18.7	0	5.6	15.7	137	0.7	4.1	39	55	123	198	1900	0	206	0
45	1	28.1	0	0	6.5	4570	1	5	14.3	84	0.8	4.3	29	18	102	133	3900	0	481	0
55	1	22.9	0	0	-0.138675929	27300	0	5.3	15.6	131	0.9	3.9	32	21	95	180	2400	0	219	0
40	1	20.2	0	0	2.4	5.1	0	6.2	13.5	161	0.91	3.5	23	40	105	118	1100	0	185	0
44	1	27.2	0	0	6	1.8	0	4.3	14.6	157	0.92	4	25	27	98	158	2200	0	191	0
63	1	24.7	0	0	6	2.1	0	5.9	15.3	162	0.8	4.3	23	24	98	158	2100	0	329	0
70	1	21.5	0	0	10.29353554	15.9	0	6.4	13.9	235	1.2	3.7	24	28	180	164	1650	0	216	0
50	1	24.9	0	0	-0.114548398	1104	1	5.7	15.1	114	0.97	3.8	36	49	128	152	1710	0	294	0
45	1	25.1	0	0	3.5	3.2	1	4	14.1	121	0.8	3.5	39	47	88	170	2200	0	267	1
63	0	26.6	0	0	6	66.9	0	5	12.9	143	0.9	3.3	36	43	104	152	2150	0	218	0
63	1	27.9	0	0	6.1	1.9	0	5.6	13.1	278	0.57	4	14	18	99	173	2250	0	268	0
52	1	24.9	0	0	1.8	8.5	1	5.2	14.1	118	0.8	3.6	27	22	233	121	2050	0	265	0
56	1	25.4	0	0	11.2455671	373	0	6.5	14.5	241	0.8	3.3	24	25	110	197	2350	0	279	0
73	1	20.6	0	0	4.437810748	2210	0	5.4	15.1	209	0.9	3.9	43	39	76	157	2000	0	264	0
58	1	21.8	0	0	3.469836295	13	0	1.9	12.3	82	0.9	3.7	28	30	111	173	6300	3	394	0
52	1	22.4	0	0	8.030835633	15000	0	3.3	14.9	110	1	3.9	36	16	93	220	2600	0	319	0
64	1	29.1	0	0	5.640675349	4	1	6.3	14.8	221	1.1	4	21	27	91	186	2800	2	293	0
58	1	22.8	0	0	2.3	1.6	0	5.5	15.6	115	0.87	3.9	27	17	81	143	2800	0	401	0
52	0	21.4	0	0	2.5	2.3	0	5.8	13.8	136	0.56	4.3	36	30	88	174	1400	0	226	0
55	1	26.2	0	0	7.527930385	258000	0	3.8	13.8	102	0.74	3.6	38	27	85	86	1150	0	287	0
57	1	21.7	0	0	2.4	274	0	6.6	15.4	118	0.9	3.6	31	38	79	176	1550	0	282	0
72	1	19.1	0	1	2.7	1.8	0	8.7	11.4	200	0.94	4	20	14	179	112	1000	0	194	0
52	1	22.5	0	0	5.2	3.2	0	3.7	15.3	167	0.9	3.6	22	23	87	182	1250	0	193	0
66	0	21.3	0	0	1.9	1.4	0	5	12.4	101	0.91	3.6	29	23	144	160	1200	0	169	0
80	1	26	0	0	3.6	5.5	0	4.9	14.9	186	0.94	3.4	23	24	100	174	1600	0	265	0
59	1	27.4	0	0	4.35612298	5.7	0	4.5	15.2	171	1.12	3.6	24	22	90	164	2800	0	373	0
50	1	20.2	0	0	8.865315655	65.1	1	3.9	15	203	0.8	3.4	45	51	95	181	1800	0	287	0
42	1	25	0	0	2.5	3	0	5.6	14.6	152	1.01	4.2	34	19	85	185	1400	0	159	0
55	1	29.8	0	0	1.608964575	4.5	0	6.3	12.6	150	0.7	4.2	21	17	158	138	4150	0	447	0
60	0	21.4	0	0	2.5	4	1	5	13.4	181	0.55	3.9	38	15	81	198	1700	0	230	0
68	1	22	0	0	4.85155668	271	0	4.7	14	154	1.4	3.7	27	19	101	174	1900	0	161	0
58	1	27.8	0	0	6.513745457	35609.5535	0	9.4	13.1	164	0.95	4	36	24	90	186	700	0	139	0
57	1	23.7	0	0	3.5	-14505.7947	1	6.9	15	210	0.7	4	28	34	101	164	2200	0	191	0
68	1	22.4	0	0	3.1	1.7	1	5.8	14.1	167	0.8	3.7	25	24	200	208	1850	0	272	0
51	1	22.5	0	0	4	3.2	0	5.4	13.4	199	1	3.9	35	41	99	129	2050	0	203	0
68	1	22.1	0	0	2.7	1000	0	5.6	13.1	184	0.79	2.9	35	22	100	141	1400	0	164	0
41	1	29	0	0	2.9	4.4	0	4.7	16.8	144	0.67	4.1	33	36	105	140	2350	0	332	0
47	1	25.3	0	0	4.7	5	0	7.5	16.2	181	0.87	3.9	20	34	117	168	2610	0	326	0
56	1	23.3	0	0	3.2	800	0	5.1	13.5	134	0.86	4	30	24	102	182	1500	0	235	0
56	1	21.5	0	0	2.2	2	0	4.4	13.9	183	0.9	4	26	28	127	156	2000	0	209	0
64	1	21.7	0	0	2.5	8.2	1	11.2	14	287	0.8	4.2	47	41	88	175	3900	0	328	0
59	0	24.3	0	0	1.3	2290	1	5.2	12.5	151	0.6	3.9	33	38	88	184	2250	0	252	0
36	1	21.8	0	0	2.884439365	35400	0	1.4	13.1	70	0.92	4.2	47	30	99	159	1800	0	317	0
65	1	23.4	0	0	8.454695014	115000	0	4.7	14	190	1.4	3.6	34	39	107	157	3850	0	338	0
59	0	22.7	0	0	2.5	17.5	0	2.3	12.2	66	0.7	3.8	29	31	112	185	1250	0	187	0
48	0	23.7	0	0	3.1	6.5	0	4.8	12.9	221	0.6	3.4	27	26	112	189	2500	0	326	0
57	1	26.8	0	0	2.5	8.7	0	3.5	14.2	60	0.81	3.6	24	29	144	175	2050	0	267	0
61	1	26	0	0	2.5	13	1	3.8	14.2	80	1.2	3.8	34	32	157	172	2500	0	292	0
51	1	23.8	0	0	6.5	19100	0	7	16.3	162	1	3.7	23	19	88	174	2000	0	201	0
61	1	25.6	0	0	4.942335066	-14849.14011	1	6.3	13.7	174	0.77	3.5	25	30	170	154	3200	0	362	0
64	1	22.6	0	0	9.050590178	4.2	0	4.9	14.6	138	0.8	3.9	51	15	114	140	2450	0	210	0
63	0	25.1	0	0	11.39642164	45.2	1	4.3	11.1	253	0.8	2.8	62	39	102	178	2380	2	330	0
51	1	22.5	0	0	2.5	218	1	7.6	12.4	192	1	2.5	29	34	233	199	2380	2	180	1
70	1	25.8	0	0	8.079870328	4.8	0	5.5	14.2	247	1	3.6	25	28	85	154	3200	1	280	0
59	1	25	0	0	3.917858263	147	0	5.2	15.7	142	0.8	3.3	52	66	138	149	3550	0	237	0
58	1	24.3	0	0	-0.84552891	358	1	3.6	13.2	153	0.9	3.3	47	51	162	225	3050	0	239	0
54	1	27	0	0	1.089147679	-38997.66007	0	7.4	12.5	204	0.8	4	16	18	91	196	2200	0	288	1
46	1	28.7	0	0	9.293357829	293	0	8.8	15.9	244	1.3	4	28	28	107	152	2650	0	224	0
59	1	22.9	0	0	3.419358742	6.3	0	8.1	14.3	215	0.9	3.8	47	34	121	144	4000	0	274	0
59	1	25.2	0	0	3.798574793	4.7	1	5	13.5	113	1	4	37	27	117	145	3000	0	313	0
43	1	19.5	0	0	11.24590197	25.7	0	7.5	13.2	300	0.6	3.2	46	26	76	163	2250	0	232	0
57	1	25.5	0	0	4.936372822	5.7	0	9	15	210	0.9	4.1	33	47	109	158	2450	0	254	0
40	1	26.3	0	0	5.792330108	6390	1	5.2	16	142	1	3.7	33	33	113	223	2950	0	336	0
61	1	24.1	0	0	3.222854592	20.2	0	3.5	13.6	71	0.8	3.9	26	32	137	134	3350	1	316	0
57	1	25.7	0	0	-0.042241631	4310	1	5.3	14.3	116	0.8	3.3	35	35	85	158	3800	0	360	0
60	1	22.5	0	0	4.566287893	7.2	0	4.4	12.9	238	0.8	4	55	70	152	116	1500	0	240	0
62	1	23.2	0	0	5.191439363	5.6	0	4.8	15.9	124	0.9	3.8	29	39	102	161	3400	0	334	0
41	1	25.3	0	0	8.994268315	27200	0	9.3	15.1	208	1	4.1	87	73	97	149	4000	0	314	0
40	1	24.1	0	0	5.832238172	2850	0	6.8	15.1	227	1	4.6	23	31	84	188	2200	0	230	0
35	1	22.4	0	0	9.671768272	139000	0	5.3	14.6	203	0.6	4	102	67	103	125	2700	0	230	0
55	1	21.6	0	1	0.250169192	35130.82817	0	9	15.1	128	0.8	3.8	152	134	135	137	2080	0	193	0
52	1	24.3	0	1	5.382590522	20.4	0	10.6	15.3	175	0.7	3.9	24	41	194	115	3150	0	264	0
43	1	22.9	0	0	7.586778666	317000	1	6.4	15.7	334	0.9	4.5	40	42	95	184	3800	0	286	0
62	1	19.2	0	0	9.601572033	53000	0	4.8	14	154	1.1	3.6	56	62	91	168	2400	0	216	0
56	1	28.2	0	0	13.29080491	112	0	5.8	14.2	277	1	3	82	83	88	224	2950	0	234	0
51	1	29.8	0	0	8.150002553	2.1	0	8	13.8	263	0.7	3.8	20	16	83	152	2310	0	246	0
38	1	22.6	0	0	3.738331209	1040	0	5.7	13.8	214	0.8	3.8	41	48	84	169	4300	0	348	0
42	1	24.9	0	0	17	41.1	0	8.7	15.9	172	0.9	3.2	43	60	120	135	3500	0	328	0
69	1	20.2	0	0	15	327	0	6	11.9	211	1	3.5	38	26	111	139	2450	0	240	0
53	1	29.1	0	0	4.703952806	871	0	4.2	13.3	134	1.1	3.6	23	13	94	160	2550	0	231	0
62	1	22.9	0	0	5.933243206	15.1	0	3.8	11.7	106	1.2	3.6	23	21	81	162	2900	2	395	0
67	1	24.6	0	0	9	13.4	1	3.8	12.6	122	0.8	3.6	37	34	140	106	3300	6	563	0
61	1	22.7	0	1	6	8990	0	4.3	14.6	95	0.8	3.8	66	94	176	226	3950	0	309	0
57	1	21.9	0	0	7.5	12400	1	5.3	12.1	187	0.8	3.1	74	29	82	158	4450	4	384	0
52	1	24.7	0	0	1.2	10.5	1	4.8	15	173	0.8	3.7	42	73	112	204	3500	0	329	1
52	1	20.1	0	0	2.171900989	16.5	0	4	12.9	125	0.9	3.5	22	14	188	135	2040	0	221	0
75	0	16.4	0	0	14	48.4	0	5.4	11.4	149	0.8	3.4	46	18	164	142	1800	0	282	0
75	1	21.3	0	0	3.767290885	-56823.18438	0	3.8	11.7	138	0.9	3.6	17	5	105	157	2600	0	276	0
49	1	26.7	0	0	5.2	6.7	0	6.9	15.2	173	0.9	4.2	33	32	93	173	3350	0	353	0
66	1	23.2	0	1	13	1410	0	7.3	15	298	0.8	3.9	61	21	241	249	5400	0	361	1
66	1	24	0	0	6	34.3	0	5.9	16.3	178	0.9	4.3	33	36	284	183	1910	0	288	0
34	1	24.1	0	0	9.5	189000	0	7.2	15.1	267	1	3.7	20	15	79	189	2900	0	314	0
53	1	25.6	0	0	13	413000	0	3.5	15	121	0.9	3.6	54	52	169	171	3450	0	306	0
55	1	25.5	0	0	-1.198314059	3	0	5	14.1	135	1	3.7	27	15	75	150	1850	0	261	0
53	1	27.7	0	0	2.5	8.8	0	5.8	16.9	150	1	4.7	24	28	104	200	2800	0	392	0
64	1	27.9	0	0	3.4	24.5	1	4.2	14.7	127	0.9	4	34	13	93	194	2400	0	383	0
40	1	22.4	0	1	5	26.4	1	3.6	13.1	114	0.8	3.7	29	41	88	164	3100	2	371	0
60	1	27	0	0	6.797371515	5.6	0	4.6	16.1	108	1.1	3.9	38	40	204	180	1300	0	234	1
56	1	29.4	0	0	3.9	70	0	3.8	12.2	57	0.8	3	39	23	177	101	1450	0	197	0
56	1	20.2	0	0	3	49.5	0	4	16.2	71	0.8	4.1	27	17	134	195	4900	3	415	0
57	1	28.8	0	0	4	4080	0	10.8	16.2	234	1	4.3	25	26	138	194	1700	0	195	0
65	1	25.3	0	0	11	9.1	1	4.5	15.4	147	0.8	3.7	53	45	99	137	4100	2	283	0
56	1	27.1	0	0	1.9	2.6	1	6.2	14	212	0.8	4	22	17	140	186	2450	0	307	0
48	1	29.4	0	0	8	20.5	1	7.6	15.4	239	0.9	4.2	25	47	144	173	3500	0	298	1
65	1	21.8	0	0	6.5	8.6	0	5.8	14.1	244	0.8	3.7	38	53	92	199	2550	0	291	0
43	1	24.7	0	0	10	6.7	1	6	16.2	138	1.1	4.1	103	47	92	180	2750	0	239	0
48	1	31.2	0	0	3.3	9.1	0	6.4	13.6	187	0.8	4	26	26	109	137	3200	0	348	0
53	1	29.5	0	0	4.8	5.4	1	7.1	16.1	161	0.7	4.1	61	115	99	189	5550	0	422	0
60	0	26.1	0	0	3.3	10900	1	4.4	13.9	187	0.6	3.3	42	49	97	192	2100	0	260	0
58	1	36.1	0	0	5	2910	1	4.4	14	171	0.7	3.5	130	165	130	180	5800	2	442	1
57	1	24.6	0	0	6.5	2.3	0	4.8	16.1	152	1	4.3	37	37	92	167	2550	0	291	0
72	1	20.6	0	1	10.5	4.6	1	5.9	10.9	196	0.8	3.5	40	40	98	129	2100	0	306	0
43	1	23.6	0	0	7.92896757	216000	0	3.4	12.4	102	0.7	3.4	33	19	140	114	3050	0	303	1
62	1	26.4	0	0	3.8	6.4	0	6.7	15.4	173	0.8	4.3	37	23	126	144	2700	0	333	0
56	1	26.8	0	0	2	7.4	0	7.2	15.9	82	1	4.2	57	69	113	146	4100	0	262	0
50	1	22.7	0	0	8.503776728	165	0	6.9	16.7	187	1	4.3	44	37	102	144	2500	0	268	0
42	1	24	0	0	1.7	10700	0	3.2	14.1	79	1	4	41	33	70	165	2800	0	426	0
47	1	22.2	0	0	9	58.6	0	4.2	14.3	202	0.9	3.3	137	71	150	151	2300	0	205	0
44	1	28.2	0	0	2.2	34.4	0	3.5	9	92	0.8	3	79	24	137	124	2500	0	330	0
70	1	21.2	0	0	6	51.9	0	6.5	14.7	251	0.9	4.1	28	19	93	146	5450	3	396	0
60	1	24.1	0	0	4	7.2	0	8.3	14	256	0.7	4.2	26	25	93	155	2100	0	203	0
49	1	25.3	0	0	6.270864682	67.4	0	5.4	14.6	170	0.8	3.6	23	22	104	107	2500	0	295	1
49	1	24.5	0	0	6.5	153	0	3.1	12.5	101	0.7	3.4	48	61	117	120	4150	2	384	0
47	1	22.4	0	0	9.2	28000	1	5.7	15.6	187	0.9	3.8	57	53	71	184	3700	4	411	0
60	0	21.4	0	0	3	333	0	3	11.4	160	0.6	3.9	36	42	103	186	2400	0	279	0
33	1	24.7	0	0	4.5	16.1	1	6.3	15.2	210	0.9	4	43	54	119	181	3700	0	300	0
46	1	29.5	0	0	1.348816191	88.8	0	2.6	12.2	76	0.9	3.6	21	30	91	156	650	0	452	1
47	1	25.5	0	0	13	1310	0	3.3	12.5	96	0.8	3.6	42	33	109	150	2350	0	272	0
42	1	31.1	0	0	2.566863305	18.2	0	3.5	12	66	0.6	2.6	65	36	97	120	3800	2	259	1
73	1	24.9	0	1	5.5	3.2	0	8.1	15.9	140	1.3	3.7	21	19	100	174	2500	0	281	0
57	1	21.1	0	0	2.7	4.8	0	8.4	15.8	198	1.3	3.8	28	35	149	215	950	0	271	0
54	1	22.9	0	0	8.2	5.3	0	3.9	13.1	121	1.2	3.8	20	16	147	88	2000	0	307	1
61	1	25	0	0	1.9	21	0	5.4	14.2	71	0.9	2.7	82	87	100	125	2800	0	307	0
50	1	23.8	0	0	6	1200	0	7	15.3	290	0.7	4.3	28	24	83	166	3350	0	190	0
50	0	20.1	0	0	17	57.1	0	4.6	12.5	410	0.7	3.9	159	40	114	276	4400	6	386	0
50	1	23.7	0	0	2.9	7.3	0	4.2	13.6	109	0.9	3.9	18	16	87	154	1650	0	144	0
54	1	19.6	0	0	4	9.5	0	5	14	112	0.8	3.9	24	14	95	135	2200	0	298	1
49	1	24	0	0	2.2	231	0	5.8	14	158	0.9	4.4	24	17	124	139	2800	0	355	0
59	1	22.2	0	0	2.5	5	0	4.4	10.4	94	0.8	3	34	25	90	191	2550	0	271	0
53	1	22.4	0	0	14	32.4	0	6	13.7	230	0.8	3.6	53	42	80	192	2450	0	358	0
51	1	27.3	0	0	10.5	5770	0	5	15.2	135	0.7	4.4	38	33	96	257	3150	0	292	0
60	1	25.2	0	0	7.290091965	115289.6809	0	3.3	8.2	151	0.8	3.7	18	13	266	123	2100	0	206	0
53	1	22	0	0	3.3	56.9	0	5.7	15	140	0.8	4.3	81	91	91	166	2900	0	274	0
51	1	22	0	0	2.3	20.4	0	3.9	11.5	91	0.7	3.6	97	23	97	206	1500	0	256	0
42	1	26.3	0	0	3	99.6	1	4.6	15.3	122	0.9	4.2	37	46	99	147	1850	0	338	0
55	1	22.9	0	1	7.79069778	31.7	0	5.4	14	110	0.7	3.3	43	56	308	189	2570	0	288	1
47	0	25.4	0	0	10	13600	0	8.4	12.7	244	0.5	3.6	58	44	92	149	3150	0	343	0
60	0	22.1	0	0	2.781703805	24.6	0	4	13.4	106	0.8	3.9	104	30	104	148	1650	0	289	1
63	1	25.1	0	0	3	3470	0	6.5	14.9	151	0.7	4.5	31	22	100	181	2300	0	239	0
70	1	26.5	0	0	8	10.9	0	6.4	13.9	166	0.7	3.9	42	48	165	176	4000	2	412	1
47	1	23	0	0	3.7	22.4	1	8.6	15.1	249	0.8	4.2	20	37	117	205	2100	0	294	0
50	1	28.6	0	0	1.5	302	1	5.1	16.6	115	0.8	3.2	32	38	230	199	3900	0	423	0
55	1	24	0	0	3.5	66.7	0	6.4	13.8	148	0.7	3.5	36	46	121	100	2100	0	245	0
57	1	26.8	0	0	4	5.5	0	5.7	14.5	188	0.9	3.9	35	21	96	250	2400	0	339	0
54	1	25.4	0	0	1.6	59	0	5.1	15.6	151	0.7	3.8	30	66	98	162	2800	0	358	0
59	1	24	0	0	2.5	2310	1	5.3	14.2	200	1	4.2	31	32	92	192	2800	0	261	0
56	1	20.3	0	0	8	4310	0	10	14.1	235	0.7	3.8	39	57	97	242	4000	2	353	0
69	1	22.5	0	0	3.5	1.9	0	8	12.7	141	0.9	4.2	20	16	97	138	2800	0	209	0
66	1	21.8	0	0	5	9.4	0	6.1	13.6	243	1.1	4.3	17	13	92	173	1750	0	189	0
47	1	23.9	0	0	4.5	19.1	1	4.8	13.5	190	0.9	3.8	29	31	89	206	1550	0	229	0
69	1	23.5	0	0	2.973518614	806	0	2.6	14	81	0.9	3.9	23	28	251	150	1700	0	174	0
54	0	21	0	0	4	137	0	3.7	12.8	177	0.6	3.7	56	30	98	166	2400	0	296	0
68	1	27.3	0	0	2.501761683	6.5	0	6.2	15.4	58	0.9	4	98	256	104	131	2050	0	288	0
47	0	21.8	0	0	9	2540	0	5.4	13.1	272	0.6	4.3	52	89	99	161	1600	0	195	0
53	1	18.1	0	1	6.557338906	1260	1	4.4	12.4	81	0.8	4.1	57	24	98	127	3330	2	273	0
71	1	25.2	0	1	11	4.7	0	5.7	11.4	236	1	3.1	32	38	183	113	2650	3	311	0
48	1	26.5	0	0	2	212	0	5.7	14.8	89	0.7	3.7	55	102	115	205	1700	0	230	0
52	1	24.4	0	0	19	4260	0	5.6	19.6	114	0.8	3.4	112	22	73	202	3900	0	321	0
71	1	23.4	0	0	2.5	40.4	1	5.3	15.2	104	0.8	3.7	88	41	95	150	3950	2	403	0
65	1	27.1	0	0	3.5	16	0	4	13.4	80	0.8	4	34	29	222	177	2400	0	273	0
48	1	27.5	0	0	2.4	9.3	0	6.4	14	116	0.7	3.9	46	83	112	188	2800	0	317	1
44	0	23.2	0	0	3.5	149000	1	4.1	13.5	149	0.5	4.2	57	50	107	177	2200	0	218	0
50	1	22.7	0	0	4	3.6	0	4.2	15.1	65	0.9	4.4	30	44	94	155	1300	0	259	0
56	1	21.5	0	0	0.002107255	8.6	1	3.5	14.7	142	1	4	34	33	88	181	3100	0	346	0
72	1	22	0	0	4	588	1	5.5	16	142	0.9	4.2	24	18	92	166	3350	0	323	0
56	1	29.1	0	0	2.792899728	13300	0	4.3	16.9	160	1	3.8	30	23	96	162	1850	0	321	0
52	1	21.6	0	0	7.518257768	3.2	0	3.7	14.1	144	0.9	4	32	29	92	108	1000	0	193	0
53	1	21.9	0	0	17	19500	0	8.4	12.6	241	0.8	2.9	53	51	143	94	4300	5	509	0
43	0	29.5	0	0	4	2360	0	9.6	11.1	54	0.7	3.8	35	11	66	155	1450	0	244	0
73	1	18.1	0	0	20	31200	0	5.5	10	528	0.7	3.4	85	28	89	176	2200	2	380	0
64	1	20	0	0	6	9	0	3.5	15	187	1	4.2	42	56	104	156	2500	0	297	0
60	1	26.8	0	0	11.39700222	17.4	0	8.7	13.2	260	0.9	3.1	29	31	131	164	2550	0	247	0
61	1	25.8	0	0	18	2500	0	6.8	11.7	261	0.7	3	333	118	107	275	4150	4	610	0
58	1	22.7	0	0	3.2	33.9	0	8.6	14.1	179	0.9	4.1	27	25	130	135	2050	0	243	1
72	1	24.2	0	0	4	6.2	0	7.9	14.6	239	0.8	4.1	33	27	106	130	1600	0	211	0
54	1	25.4	0	0	4.5	13200	0	7.4	14.6	212	0.9	4.6	28	19	93	154	3050	0	304	0
66	1	27.5	0	0	2.721095243	7290	0	5.3	12.5	206	0.8	3.6	25	19	98	146	2600	0	271	0
49	0	21.6	0	0	14	19500	0	4.8	13.1	84	0.5	3.3	61	34	107	197	3300	4	423	0
52	1	23.1	0	0	3	58.9	0	5.4	12.8	143	1	3.4	33	28	118	152	2200	0	242	0
42	1	25.6	0	0	14	42000	0	5.4	12.4	261	0.9	3.6	210	54	86	228	6300	5	560	0
70	0	20	0	1	1.805799682	7.9	0	3.3	12	120	0.7	4	25	23	88	184	2050	0	281	0
51	1	24.9	0	0	4	24.8	1	5.1	14.4	80	0.9	4.3	38	32	108	150	2500	0	304	0
55	1	22.5	0	0	2	5.3	0	2.8	11.4	65	0.8	3	42	30	247	95	1200	0	176	0
56	1	24	0	0	4.4	7.7	1	7.5	12.9	316	1	4.2	25	28	145	164	2600	0	290	0
43	1	22.6	0	0	11	4.6	0	10.6	14	212	0.7	3.1	63	39	112	107	2000	0	318	0
31	1	26.8	0	0	2.6	115	0	4.4	16.1	231	0.8	4.4	35	44	92	175	2300	0	248	0
37	1	21.5	0	0	19	34600	0	9.4	13.4	210	0.7	3.8	118	36	88	308	2600	0	443	0
62	1	23.8	0	0	2.5	909	0	5.5	14	100	0.8	3.7	32	33	96	143	1400	0	251	0
44	1	22.6	0	0	2.5	17	0	3	13.7	80	0.7	4	54	51	99	158	2300	0	281	0
62	1	22.4	0	0	5.2	182	0	4.4	11.3	248	0.7	3.1	31	46	98	107	2500	0	231	0
45	1	25.2	0	0	2.8	144	0	3.5	13.4	81	0.7	4	62	80	80	134	3200	0	296	0
48	1	22.7	0	0	2.5	2.9	0	9	14.9	213	0.6	4.5	42	67	123	208	2650	0	306	0
62	0	18	0	0	13	14.6	0	2.9	11.7	94	0.6	3.9	26	21	90	146	4700	6	426	0
57	1	25	0	0	3.6	36721.05102	1	2.8	14.4	112	0.8	4.4	27	25	156	132	4750	2	527	0
50	1	24.2	0	0	5.2	453	0	6.6	16.3	249	1	4.3	52	49	107	214	2700	0	304	0
69	1	23.8	0	0	4	660	0	5.6	13.4	98	0.7	3.6	57	33	98	148	1500	0	202	0
50	1	22.6	0	0	2.5	2.6	1	4.7	14	162	0.7	3.8	35	51	95	165	1400	0	231	0
54	1	24.8	0	0	3.8	3.4	0	5.8	15.3	182	0.9	4.4	19	17	90	207	4000	0	431	0
44	1	26.6	0	0	2.5	14.8	1	6.1	15	146	0.8	3.5	43	62	135	139	1950	0	320	0
51	1	26.5	0	0	8.5	52	1	4.8	14.7	166	0.8	3.7	64	150	196	217	5400	7	506	0
56	1	25.7	0	0	3	11.9	0	7.6	13.3	150	0.9	3.4	22	18	88	164	2150	0	343	0
54	1	20.6	0	0	3.094004613	9.1	0	4.8	15.3	129	0.8	3.6	34	45	141	159	1500	0	361	0
53	0	22.6	0	0	5.205255004	476	0	5.1	11.9	191	0.8	4.2	156	200	177	185	2250	0	433	0
56	1	21.2	0	0	15	11.6	0	6.6	11.3	208	0.8	3.8	87	81	101	220	2400	0	293	0
56	1	22.3	0	0	2.1	746	0	5.8	15	203	0.7	3.9	29	49	175	174	3260	0	298	0
65	0	25.6	0	0	11.5	360	0	2.9	11.8	78	0.8	3.3	104	19	154	162	2250	0	273	0
72	1	22.6	0	0	2.5	1.9	0	4.6	11.1	134	1.3	4.2	38	38	114	151	1200	0	225	0
67	1	21	0	0	5.5	476	1	4.9	14.1	84	1	3.6	40	13	105	158	2850	0	338	0
61	1	22.3	0	0	2.8	116	0	3.4	13.8	107	0.9	3.5	61	71	166	165	2250	0	295	1
58	1	24	0	0	-1.433222452	136	0	3.4	11.9	158	1.1	3.9	17	12	92	199	1450	0	187	0
51	1	24.7	0	0	2.5	18.5	1	5.3	14.5	104	0.9	3.8	42	57	114	134	1950	0	283	1
57	0	23.7	0	0	5	8.8	0	3.5	13	152	0.8	3.7	22	24	90	267	1150	0	175	0
63	1	26.9	0	0	9	677	0	6.1	13.7	214	0.9	3.5	81	17	130	185	2850	0	449	1
52	1	29	0	0	3.2	6.6	0	6.5	13.9	211	1.1	4.1	72	88	165	176	4200	2	661	1
71	1	23.6	0	0	4.8	53.7	0	6.6	14.2	278	0.9	3.1	68	22	121	128	2750	0	391	0
64	1	21.9	0	0	14.49279196	2.5	0	8.8	11.9	139	1	3.3	15	15	95	105	4500	7	613	0
64	1	24.8	0	0	1.5	-49291.28542	1	4.3	13.6	214	0.8	4	29	23	92	137	1900	0	278	0
59	0	19.5	0	0	14	33200	0	6.5	9.8	309	0.5	3.3	74	23	123	262	6350	8	570	1
60	1	24.3	0	0	5.6	53.1	1	4.6	13.8	127	0.9	4.2	26	15	91	228	2510	0	292	0
58	0	21.6	0	0	14	1120	0	5.8	12.2	245	0.6	3.9	165	22	96	227	3600	5	492	0
60	1	24.4	0	0	11	3.4	0	6.3	12.9	273	1.2	3.8	21	24	100	145	1700	1	384	1
62	1	17.7	0	0	3.5	2.7	0	4.6	13.9	110	0.9	3.9	30	28	100	138	2950	2	331	0
58	1	25.5	0	0	4.5	26.4	0	4.8	13.4	146	0.8	3.1	44	34	100	224	3400	0	286	0
55	1	24.9	0	0	4.3	354	0	4.8	15.1	154	1	4.3	33	43	141	164	1800	0	278	0
58	1	26.6	0	0	1.2	63.3	0	3.7	14.5	86	0.9	3.5	39	38	125	158	2150	0	272	0
57	1	26.4	0	0	5.5	76400	1	4.7	14.1	141	0.8	3.9	37	49	116	174	2850	0	366	0
54	1	25.5	0	0	2	22.9	0	9.9	14.1	162	0.9	3.6	20	22	121	147	2600	0	318	0
52	1	25.2	0	0	2.5	9.6	0	3.5	14.5	162	0.8	4.2	132	167	111	140	3300	0	399	0
55	1	24.5	0	0	2	9.3	0	5.4	14.2	133	0.9	4.2	21	17	81	135	4000	0	264	0
52	1	25.9	0	0	5	88.7	0	9.3	14.8	156	0.9	4	30	44	279	204	3000	0	272	0
51	1	27.2	0	1	3.5	2.8	0	5.8	15.4	202	0.9	4.4	24	19	214	178	3100	0	398	0
45	1	20.2	0	0	4	14.8	1	4.9	14.5	121	0.7	3	43	49	100	143	3350	0	327	1
67	1	25.2	0	0	2.2	9.5	0	3.3	11.2	73	0.6	2.9	221	144	110	119	2200	0	421	1
72	1	22.9	0	0	5.784914237	4.2	1	6	13.9	216	0.7	4	15	13	85	147	2100	0	213	0
53	1	25.1	0	0	20	249	0	12	10.9	283	0.7	3	34	38	128	98	3000	2	284	0
72	0	24.9	0	1	8.94043053	8.1	0	6.9	12.3	144	1.03	4.1	80	47	149	153	2600	0	301	0
74	1	22	0	0	3.5	10.2	0	3.9	13.2	86	0.8	3.4	64	66	114	136	1550	0	256	0
63	0	22.6	0	0	5.5	-25688.16189	0	2.9	13.1	78	0.5	3.8	91	32	105	226	1850	0	258	0
46	1	20.7	0	0	3.171853334	10300	0	4	11.6	69	0.7	3.6	40	37	82	184	2600	0	241	0
42	1	24	0	0	7.025005047	3080	0	2.4	11.9	49	0.9	3.6	54	59	103	169	2250	0	212	0
57	1	25.2	0	0	2.5	10.1	1	6.6	16	132	0.9	3.9	55	98	97	133	1750	0	342	1
61	0	25	0	1	2.5	47.1	0	5.8	13.2	107	0.5	4	82	81	221	169	3350	0	445	0
72	0	23.3	0	0	3.197791589	3210	0	4.8	11.2	115	0.7	3.5	60	65	178	103	2400	0	297	0
53	1	25.6	0	0	1.427909279	383	0	4.6	14.9	88	0.7	3.8	42	38	115	119	3100	0	291	1
43	0	24.1	0	0	3.5	2.1	0	5	13.2	225	0.6	4.4	31	27	94	167	3050	0	612	0
40	1	22.2	0	0	1.6	32.2	0	4.3	14.2	109	1	3.7	51	60	78	192	2200	0	313	0
54	1	22.6	0	0	5	98	0	5.8	15.7	185	0.9	3.6	66	38	101	166	1100	0	294	0
74	1	22.9	0	0	4.1	1.8	0	3.7	13.6	146	0.8	3.8	25	22	106	160	1950	0	290	0
49	1	26.2	0	0	2.2	-22849.03934	0	5.7	15.4	121	0.7	4.4	42	70	105	161	2230	0	282	0
38	0	20.3	0	0	5.6	7.5	0	6.4	13	193	0.6	3.9	32	30	97	226	1300	0	210	0
66	1	24	0	0	4.736875971	47.9	0	4.7	14.2	178	0.9	4	19	12	172	145	2550	0	219	0
38	1	22.5	0	0	2	918	0	7	15.9	105	0.6	4.6	26	27	94	193	2250	0	321	0
44	1	25.5	0	0	4.2	683	0	4.6	13.6	172	1.1	3.8	67	88	98	191	3000	0	298	0
48	1	27.2	0	0	2.3	8.6	0	7.1	16.2	83	0.8	4.1	42	69	185	168	2370	0	239	0
45	1	18.7	0	0	16.3	1270	0	7.5	12.9	236	0.8	3	69	26	126	143	2300	0	314	0
51	1	31.7	0	0	3.5	10.4	0	5.2	17.2	114	0.9	4.4	114	167	87	223	2500	0	229	0
49	1	24.5	0	0	2	1660	0	7.4	14.7	213	0.9	4.4	18	20	102	169	2550	0	368	0
68	1	22	0	0	11.5	104	0	5.6	13.3	195	0.6	3.6	73	27	87	121	700	0	169	0
43	1	29.2	0	0	4.2	6.1	0	7.6	15.3	209	0.8	4.2	44	51	93	187	1700	0	161	0
63	1	22	0	0	4.3	14.9	0	4.9	14	157	0.8	3.7	57	74	135	169	1700	0	190	0
48	1	25.2	0	0	10	44300	0	3.4	16.3	110	0.8	3.7	69	38	184	207	2950	0	311	0
68	1	24.4	0	0	9.5	26.7	0	5.7	15.3	203	0.7	3.5	194	48	164	153	3000	0	344	0
58	1	22.1	0	0	6	3.2	0	3.7	15.3	144	0.8	3.7	42	48	84	149	1400	0	162	0
64	1	24.4	0	0	13	2.9	0	10.3	15.1	379	0.8	4.4	91	145	115	148	1250	0	199	0
38	1	24	0	0	8.981118178	11.5	0	5.4	15.5	126	0.9	3.9	111	59	108	280	2200	0	257	0
59	1	23.5	0	0	9.1343952	15.6	0	5.1	13.4	182	0.6	3.8	27	24	239	138	880	0	262	0
67	1	19.4	0	0	6.5	41500	0	4.8	12.8	193	0.8	3.4	39	26	134	90	3700	0	326	0
59	1	23.8	0	0	3.5	23.1	0	5.4	14.2	148	1	4.1	32	32	96	142	2200	0	230	0
51	1	23.5	0	0	3.924751634	34.2	0	4.1	14.6	146	0.9	3.8	49	40	140	176	1500	0	182	0
54	1	24.4	0	0	2.7	-77264.93788	0	5	13.9	163	0.9	3.7	20	22	91	165	1800	0	227	0
63	1	30.1	0	0	5.8	11.2	0	6.6	13.5	215	0.7	4.4	26	25	90	124	2750	0	292	1
75	0	17.5	0	0	5	582	0	5.9	11.8	231	0.7	4.3	29	17	109	158	2800	1	296	0
52	0	21.2	0	0	9.5	8640	0	8	15	260	0.6	3.6	69	28	88	184	3700	0	335	0
55	1	19.8	0	0	2.8	15.9	0	4.9	14.1	124	0.7	3.9	34	26	127	123	1600	0	237	1
49	1	28.5	0	0	1.4	170	1	4.2	14.9	138	0.7	4.2	56	67	109	149	2100	0	281	0
54	1	25.5	0	0	4.8	2.4	0	5.6	15.4	160	0.7	4.4	28	24	127	163	2100	0	191	0
44	1	23.8	0	0	4.8	6	0	6.8	15.4	214	0.9	3.4	25	20	180	167	1000	0	201	0
48	1	23.1	0	0	2.7	4960	1	5.4	14.3	235	0.73	4	31	42	133	160	1900	0	260	0
51	1	19.6	0	0	2.8	201	0	4.5	14	241	0.76	4.2	24	24	84	147	2250	0	162	0
53	1	24.2	0	0	2.5	517	1	4	14.1	158	0.87	4.3	29	28	198	142	1620	0	273	0
54	1	29.4	0	0	2	27	0	4.8	15.5	147	0.63	3.8	41	51	85	163	4100	0	520	0
45	1	25.3	0	0	7.5	66.2	0	3.9	12.7	154	0.95	3.8	30	21	88	191	1500	0	257	0
43	1	24.4	0	0	4.3	883	0	4.6	14.4	185	0.84	4	58	105	86	204	1700	0	193	0
56	1	24.8	0	0	1.3	4.5	0	5.7	15.4	93	0.9	4.9	34	42	102	193	2100	0	178	0
41	1	22.1	0	1	7.472837284	16.7	0	3.9	13.9	130	0.6	2.9	51	18	134	116	1500	0	138	0
50	1	25	0	0	2	1330	1	5.2	14.9	170	1.03	4.1	35	37	90	183	1400	0	274	1
34	1	22.9	0	0	6.8	3.6	0	9.1	15.1	285	0.99	3.8	39	51	113	182	500	0	154	0
30	1	26.4	0	0	8	31100	0	6	16.8	193	1.12	4.2	72	82	114	254	1650	0	202	0
55	0	18.8	0	0	13	12600	0	4.2	11.8	308	0.55	2.8	130	29	85	175	1800	0	229	0
70	1	21.7	0	0	3.5	1.3	0	3.8	15.2	89	0.74	3.8	23	17	123	180	1300	0	195	0
74	1	23	0	0	4.2	4	0	7.7	12.3	179	0.92	3.8	22	18	102	192	1150	0	123	0
72	1	25	0	1	3.5	553	0	5	13.6	150	1.22	4	16	12	182	174	1200	0	199	0
76	1	23.2	0	0	4.3	4.7	0	5.7	13.5	133	1.14	4.2	53	49	55	97	1280	0	226	1
64	1	23.5	0	0	3.5	26.1	1	5.3	14.9	134	1.2	4.1	18	18	106	149	3450	0	381	0
56	1	25.9	0	0	2.7	40.7	0	6	15.3	214	1.1	4.5	28	46	87	195	2450	0	302	0
58	0	22.4	0	0	4	32100	0	5.6	13	99	0.76	4.2	36	20	119	177	1300	0	169	0
68	1	25.5	0	0	4.2	386	0	5.2	13.6	93	0.9	3.9	27	57	140	184	2320	0	160	0
54	1	25.8	0	0	3.5	2.6	0	7.1	15.8	190	1	3.8	40	42	108	198	1600	0	192	0
75	1	27	0	0	11	6	1	7.3	14.6	228	0.8	4	36	33	130	171	2550	0	405	1
57	1	26.4	0	0	3.2	1.4	0	6.7	16	215	1.1	4.4	23	13	100	104	2600	0	227	0
72	1	22.1	0	0	4.819193193	47.9	0	6.8	14.1	204	0.9	4.1	32	26	97	218	1900	0	210	0
56	1	23.2	0	0	6.5	30.5	0	6.7	14.9	230	0.8	4	55	40	95	180	2500	0	332	0
65	1	30.7	0	0	8	2	1	4.9	14.6	217	1.17	4	106	147	266	204	1700	0	283	0
66	0	22.2	0	0	1.6	4	0	3.4	12.2	117	0.7	4.1	29	25	135	183	1900	0	270	0
70	1	22.4	0	0	11.23161183	5.3	0	5.3	10.7	256	0.9	3.9	116	43	192	143	1450	0	219	0
68	0	24	0	0	1.5	2.4	0	5.3	12.3	245	0.6	4.1	29	16	139	173	1600	0	207	0
71	1	24.4	0	1	2.8	2.1	0	11.6	15.5	239	0.8	4.4	19	18	100	170	1900	0	223	0
49	1	24.5	0	0	3.7	732	0	5	14.6	222	0.9	3.9	26	49	82	200	3000	0	482	1
52	1	23	0	0	4	8	0	4.7	15	116	0.77	4	31	16	146	161	2050	0	290	0
67	1	20.7	0	0	7.504896893	1930	0	1	10.2	39	1	2.6	32	17	125	115	3000	4	244	0
40	1	26.7	0	0	1.9	5.1	1	6.8	15.4	306	1	4	26	31	186	173	2350	0	290	0
70	1	18.4	0	1	9.315645162	404	0	4.6	12.1	227	0.9	3.6	50	67	99	175	3700	0	353	0
56	1	26.8	0	1	2.7	135	1	4.8	14	106	0.76	3.6	35	27	67	135	2820	0	345	1
56	1	24.6	0	0	2.9	-52671.82548	1	2.4	13.3	109	1.06	4.3	29	30	81	163	1500	0	245	0
55	1	27	0	0	3	110	0	4	14.9	146	0.91	3.9	36	42	96	148	1850	0	204	0
56	1	26.7	0	0	1.8	19.8	0	4	15.1	95	0.8	3.6	46	77	147	181	2400	0	276	0
66	0	26.1	0	0	7	-19851.28863	1	8.1	12.9	243	0.6	3.8	24	17	88	232	3000	0	311	0
53	1	23.7	0	0	0.794414625	262	1	5.7	13.6	124	0.81	3.9	42	42	105	173	2150	0	262	1
52	1	24.1	0	0	6	7680	0	4.2	14.4	159	0.7	3.7	42	57	131	136	1500	0	160	1
49	1	26.8	0	0	3	1220	1	5.6	15.2	218	1	4.6	55	56	104	221	730	0	354	0
71	1	25.3	0	0	4.8	5.2	1	3.6	14	127	0.9	3.8	43	67	151	124	2250	0	406	1
49	1	28.1	0	0	3.5	441	0	6.4	14.1	128	0.9	3.8	84	119	171	143	5400	0	401	0
67	1	28.5	0	0	2.5	211	0	3.1	13.3	74	1.3	3.8	25	27	96	128	2050	0	177	0
67	1	23	0	0	1.939719888	4.6	0	3.5	13.5	134	0.7	4.3	43	34	111	198	500	0	267	0
74	1	21.8	0	0	1.4	213	1	3.5	14.5	61	0.7	3.8	63	20	135	113	3050	0	327	0
49	1	20	0	0	2.5	-67423.19402	0	5.5	16.5	180	0.9	4.6	45	49	130	198	2100	0	282	0
47	0	25.4	0	0	12	457000	0	7.5	15.4	310	0.53	3.5	108	40	134	188	2200	0	217	0
57	1	24.3	0	0	17	116000	0	6.6	17.4	211	1.25	3.6	81	48	106	275	1400	0	355	1
76	1	26.6	0	0	3.9	1.5	1	6.8	13.9	301	1.4	4.8	57	23	160	220	1900	0	218	0
51	1	26.5	0	0	4	22.8	0	7.2	14.5	166	0.72	3.8	45	67	111	137	1800	0	177	0
33	1	25.3	0	0	7	8.8	0	6.8	15.9	195	0.75	3.6	28	32	77	177	1750	0	268	0
54	1	21.8	0	0	6.5	8	0	5.9	14.1	129	0.87	3.8	37	34	96	155	2100	0	298	0
43	0	23.3	0	0	14	167639.0055	0	5.6	11.1	258	0.49	3.3	171	34	104	176	2000	0	226	0
46	1	21.4	0	0	2.5	21.9	0	4.9	14.8	221	0.78	4.2	43	39	134	158	2600	0	251	0
56	1	22.7	0	1	2.5	0.76	1	2.8	12.4	84	0.7	3.6	24	33	230	113	1660	0	334	0
60	1	26.4	0	1	1.8	342	0	6.6	16	168	0.98	3.8	47	61	159	205	2250	0	238	0
46	1	24.2	0	0	5.5	6.7	0	6	13.5	134	0.79	3.7	31	33	119	171	1650	0	220	0
47	1	25.8	0	0	1.7	45.9	0	5.7	14.8	109	1.02	4	33	33	98	125	2850	0	286	0
51	1	27.1	0	0	2.9	9.3	1	5.5	15	142	0.82	4.3	36	34	82	150	3150	0	353	0
58	1	27.4	0	0	1.7	9.6	0	3.9	13.1	130	0.7	3.7	39	43	97	173	1800	0	234	1
68	1	22.6	0	1	2.5	73978.23838	0	12.4	14.6	196	0.49	3.3	18	17	232	177	650	0	86	0
53	1	23.8	0	0	2.2	1.5	0	5.5	15.4	152	0.81	4.4	95	96	95	159	2300	0	287	0
55	1	28.1	0	0	2.5	14	0	5	15.7	147	0.76	3.8	40	64	166	108	1700	0	256	1
70	1	25.5	0	0	3.190400747	0.93	0	4.5	13.3	197	0.67	4.4	30	40	99	199	1700	0	176	0
64	0	31.1	0	1	10.5	3	0	6.3	12.1	250	0.51	3.6	73	71	173	149	3600	0	356	0
54	1	21	0	0	1.5	4.4	0	5.4	13.7	153	0.89	3.9	31	47	86	155	1600	0	202	0
39	1	22.5	0	0	2.5	1.6	1	5.8	16.8	198	1	4.4	23	28	83	198	280	0	280	0
63	0	22.7	0	0	9.5	3.4	0	4.9	13.1	116	0.49	3.2	270	87	90	232	1850	0	229	0
65	1	18.8	0	0	1.3	4.6	1	9.3	15.3	186	0.76	4.5	27	18	99	240	1750	0	276	0
64	1	28.6	0	0	4.8	3	0	4.9	11.4	207	0.76	3.8	43	61	231	158	2380	0	238	0
68	1	19.8	0	0	2.7	5.3	1	4.5	14.1	99	0.73	4.3	60	65	93	172	2050	0	256	0
75	0	24.4	0	0	3.8	7.7	0	3.8	14.2	138	0.77	3.9	32	36	122	151	1800	0	219	0
54	1	24.9	0	0	5.8	5.6	1	7.4	15.2	197	0.73	3.6	22	35	99	149	2200	0	304	0
58	1	22.1	0	0	8.5	1.1	1	6.8	12.9	359	0.8	3.9	32	30	77	156	2350	0	313	0
56	1	22.3	0	1	4.5	3.6	0	4.9	15.5	156	0.76	4.5	23	20	209	165	1250	0	202	0
65	1	25.1	0	0	5.4	5.4	0	3.7	14.3	72	0.72	3.5	26	14	125	138	1900	0	212	0
65	0	26.4	0	0	3.5	47.1	0	4.1	12.3	83	0.57	2.9	114	64	92	214	1900	0	257	0
53	1	21.8	0	0	12.5	11.5	0	8.4	9.4	466	0.68	3.8	45	36	98	144	2800	0	298	0
56	0	25.3	0	0	5.8	5.4	0	3	13.2	123	0.76	4	41	19	106	204	1650	0	217	0
36	1	23.5	0	0	15	65.6	0	4.9	14.5	251	0.85	4.1	44	104	101	171	2300	0	317	0
47	1	25.7	0	0	3.4	49285.18665	0	4	13.7	174	0.89	3.8	14	16	129	133	1400	0	151	0
55	1	22.3	0	0	1	3	1	7	13.9	201	0.78	4.3	22	17	91	137	2850	0	370	0
75	1	24	0	0	14	5.6	0	5.7	14.4	395	0.99	3.9	52	73	106	276	2000	0	255	0
47	1	23	0	0	7	13.4	0	5	13.5	147	0.78	3.8	44	30	95	170	2500	0	273	0
62	1	25	0	1	2.3	46.5	0	6.1	14.7	123	0.78	3.6	44	40	98	144	1600	0	261	1
53	1	27.6	0	0	2.783811351	0.97	0	6.6	15.4	220	0.9	4.4	30	57	97	223	1950	0	222	0
46	1	28.1	0	0	8	1410	0	4.7	16.2	238	0.93	3.9	18	20	188	171	1400	0	251	0
33	1	34.2	0	0	11.5	132000	0	5.7	17.1	173	1.05	4.2	153	55	90	261	2500	0	243	0
61	1	22.4	0	0	7.8	55700	0	6.2	13.2	170	0.63	4.1	41	61	103	139	1100	0	206	0
62	1	28.3	0	0	2.7	12.5	0	7.1	15.7	112	1.07	3.4	40	43	98	202	3000	0	223	0
66	1	25.7	0	0	4.213031333	67.7	0	7.8	15	209	0.66	4.1	32	32	113	151	1600	0	212	0
58	1	22.1	0	0	12.3	512000	0	6.7	15.5	299	0.84	3.8	31	21	152	132	2000	0	235	0
57	0	28.4	0	0	7	5.8	0	3	11.9	84	0.64	3.7	35	41	124	155	2150	0	261	0
67	1	20	0	0	2.5	8.3	0	5.1	14.8	149	0.78	4.3	20	17	122	148	2000	0	261	0
50	0	24.7	0	0	11	867000	0	5.8	13.3	258	0.46	4.1	36	53	115	202	1300	0	193	0
55	1	30.1	0	0	3	10.5	0	7.4	15.5	183	0.71	3.9	18	27	84	191	2050	0	376	0
50	1	25	0	0	4	16.7	0	5.6	14.7	155	0.76	3.9	26	37	136	148	2100	0	235	0
54	1	18.7	0	0	6	10500	0	5.1	13.6	179	0.76	3.7	33	40	88	152	1650	0	186	0
49	1	20.3	0	0	2.7	7	0	5.2	14.9	81	0.82	4	31	16	100	112	2300	0	171	0
63	0	21.3	0	0	2.7	55.6	0	1.7	10.6	63	0.47	3.7	40	41	128	181	1100	0	207	1
35	1	27.8	0	0	12	2610	0	7	15.3	349	0.77	3.5	52	52	73	192	2300	0	268	0
51	1	25.4	0	0	2.8	1	0	9.1	14.7	277	0.69	4.3	11	38	121	166	950	0	166	0
70	0	19.1	0	0	23	649000	0	6.6	13.2	668	0.49	3.7	98	27	91	437	1600	0	176	0
70	1	21.7	0	0	3	3	0	6.2	13.2	170	0.94	4	23	16	110	165	1000	0	129	0
57	1	23.2	0	0	5.4	2.8	0	2.4	12.7	125	0.74	3.8	24	18	131	163	2650	0	244	0
52	1	26.1	0	0	2	4.8	0	7.1	14.2	123	0.85	3.8	26	31	100	116	1700	0	245	0
55	1	18.4	0	0	1.5	11.5	0	4.4	13.7	129	0.69	3.7	33	32	109	167	2000	0	251	0
50	1	24.8	0	0	2	8.3	1	7.5	15.4	154	0.76	4.1	30	55	93	241	950	0	210	0
40	1	22.6	0	0	14	124875.7692	0	4.2	12.1	215	0.83	3.6	32	42	121	141	3200	3	446	0
77	1	24.8	0	0	5.2	57.3	1	6	11.4	228	1.14	3.7	24	23	103	198	2400	0	347	0
78	1	26.9	0	0	3.6	3.6	0	6.5	12.9	215	1.13	4.3	24	24	98	220	900	0	129	0
67	1	23.5	0	0	2.5	543	0	6	14.1	162	0.97	3.8	33	34	115	191	2100	0	234	0
73	0	27.3	0	0	7.81180937	45.9	0	2.6	9.8	48	0.99	3	28	25	98	186	1400	0	174	0
59	1	25.5	0	0	3.5	28800	0	4	15.3	96	1.06	3.8	40	33	229	176	2050	0	251	0
55	1	25.6	0	0	7	2.8	1	6.8	14.2	212	0.87	3.9	29	10	118	179	1200	0	251	0
72	1	26.5	0	0	3	61.7	1	4.1	14.1	145	0.95	4.5	52	62	120	147	1450	0	288	0
52	1	31.5	0	0	3.5	30300	0	4.3	15.4	127	0.95	3.9	92	175	139	129	1600	0	193	0
74	1	22.6	0	0	4	3.5	1	6.4	14.9	201	0.94	3.8	25	40	111	134	1800	0	214	0
61	1	22.5	0	0	3.280909731	21.9	0	10.4	16.1	213	0.97	3.6	31	30	171	183	1900	0	257	0
47	1	20.3	0	0	3	1040	1	5.8	13.1	165	1.02	3.9	25	30	86	136	2750	0	250	0
59	1	25.9	0	0	1.3	5.3	0	6.9	15.6	143	0.84	3.9	26	41	178	205	1000	0	223	0
56	1	27.3	0	0	5.5	41.9	1	4.8	16.1	164	0.8	3.9	59	45	89	218	2050	0	213	0
82	1	28.9	0	0	5	2.8	0	3.2	14.5	168	0.84	3.9	29	12	104	194	1600	0	209	0
59	1	27	0	0	4	12.5	0	5.2	13.9	193	0.8	3.5	34	35	154	176	2110	0	283	0
51	1	27.1	0	0	3.5	6.7	0	5.6	15.2	169	0.89	3.9	33	49	137	283	2700	0	292	0
48	1	24.4	0	0	7	8.4	0	6.7	14.3	200	0.88	4.1	30	48	99	140	1820	0	185	0
69	1	19.5	0	0	8	5370	0	4.3	12.8	166	0.86	3.3	48	45	95	92	2400	0	279	0
56	1	25.9	0	0	6.472843136	8.5	0	6.4	16.4	90	0.93	4.4	34	33	97	186	1650	0	180	0
62	0	26.2	0	0	4.7	0.9	0	4.7	13.7	153	0.65	4.4	51	38	106	154	1100	0	221	0
70	1	25	0	0	6.328014014	1.9	0	9.2	13.5	250	0.81	3.5	18	10	89	206	1300	0	236	0
56	1	23.5	0	0	3.5	2.2	0	6.3	15.1	169	1.01	4.4	29	21	97	160	2400	0	221	0
49	1	28.6	0	0	3.5	106	0	6.4	13.9	169	0.91	3.7	41	43	119	172	4150	2	361	0
51	1	26.4	0	0	7.377837211	654	0	6.4	15	160	0.85	3.9	27	26	108	163	2100	0	230	0
46	1	26.5	0	0	4	2.8	0	5.8	14.4	237	0.8	4.4	49	94	99	171	1700	0	286	0
68	1	22.6	0	1	9.7	87343.88422	0	6	9.4	180	1.38	3.1	30	24	159	187	3400	4	471	0
59	1	23.4	0	0	1.8	10.5	0	5.4	15.8	156	1.18	3.7	28	25	98	105	2700	0	238	0
70	1	23	0	0	10.5	2	0	4.6	14.1	284	1.2	3.6	50	58	84	248	1400	0	180	0
72	1	21.2	0	0	8	2940	0	5.8	14.5	174	1.05	3.8	21	17	154	159	2100	0	328	0
71	1	24.8	0	1	7.3	6.4	0	6.7	13.8	272	0.95	3.6	20	19	261	104	1500	0	219	0
71	1	20.1	0	0	1.5	89500	0	4.3	12	93	0.84	3.7	30	15	115	132	1900	0	200	0
48	1	24.8	0	0	4	12.9	0	4.3	15.9	128	0.88	3.9	37	55	84	238	1900	0	214	0
52	1	24.8	0	0	2.3	16.6	0	4	13.5	80	0.52	3.4	63	47	118	167	1100	0	128	0
48	1	27	0	0	3.5	5.1	0	5	14.8	173	0.87	3.7	30	44	112	181	1200	0	208	0
44	1	26.4	0	0	2.8	238000	1	3.7	14.6	157	0.74	4	35	50	157	190	1800	0	258	0
25	1	26.8	0	0	12	54700	0	5.2	15.9	251	0.81	4.2	43	34	122	144	450	0	222	0
46	1	22.7	0	0	5	85.2	1	6	13.5	118	0.67	3.4	50	32	130	129	2700	0	249	0
58	0	23.3	0	0	8	1.5	0	6.1	13.2	153	0.62	3.8	46	88	126	158	1400	0	215	0
40	1	22.3	0	0	7.059510905	8.8	0	3.1	11.7	115	0.79	3.7	20	20	101	125	1700	0	272	0
37	1	21.1	0	0	12	3410	0	6.7	20.6	245	0.8	4.3	62	47	98	208	2100	0	249	0
58	1	23.7	0	0	7.9	40200	0	7.2	10.9	82	0.85	3.3	39	93	198	114	2110	2	246	0
71	1	31.2	0	0	3.4	2.2	0	7.7	13.1	183	0.61	3.4	25	26	139	159	2900	0	235	0
63	1	22.7	0	0	15	2.7	0	6.9	13.9	258	0.63	3.7	28	17	107	163	1500	0	312	0
46	1	25.9	0	0	4.522638588	4080	0	4.7	12.1	136	0.71	3.1	92	109	95	144	2800	0	241	0
56	1	20.3	0	0	5.608548802	20300	0	4.7	10.1	143	0.74	3.3	85	56	123	145	2800	0	300	0
58	0	19.6	0	0	10.5	51964.39549	0	5.8	13.9	228	0.53	3.7	208	66	212	180	1950	0	181	0
32	0	20.4	0	0	3.476403356	1.1	0	17.2	11.2	255	0.51	3.6	16	8	76	226	750	0	179	0
54	1	25.1	0	0	10	154000	0	4.3	14.8	209	0.89	4	111	108	94	171	2300	0	323	0
51	1	21.4	0	0	3.2	4.2	0	5.6	15	150	0.9	3.8	29	28	96	157	1900	0	221	0
53	1	23.2	0	0	6.5	2	0	8.8	16.3	157	0.8	4.2	50	41	92	210	2400	0	256	0
39	1	23.3	0	0	5.535037639	5.6	0	4.4	13.2	148	0.77	3.9	43	40	103	175	4000	0	286	0
52	1	22.2	0	0	3.5	2.9	0	7.6	14.9	151	0.81	4	27	25	162	163	3350	0	286	0
52	1	19.5	0	0	7.5	21.7	0	4	11.8	162	0.81	3.8	38	20	99	112	3550	0	263	0
47	1	22.7	0	0	12.5	357000	0	5.4	13.5	226	0.64	3.6	78	15	135	204	2350	0	235	0
38	1	23.9	0	0	14	410000	0	4.5	14.1	200	0.69	3.3	54	47	78	257	6450	0	658	0
52	1	22.4	0	1	3.471181647	3.7	0	2.2	11.5	70	0.77	3.1	55	29	136	153	1530	0	273	1
56	1	29.5	0	0	8.5	8.6	0	7.5	14.9	195	0.68	4.8	36	46	115	194	1750	0	294	0
69	1	24.5	0	0	-1.295233935	1.6	0	5.8	13.7	151	0.75	3.7	23	19	122	115	2700	0	251	0
51	1	24.8	0	0	4	279	0	5.3	15.3	159	0.85	4.4	18	21	107	207	2500	0	278	0
42	1	26.9	0	0	8.494916737	5	0	7.1	15.5	209	0.61	4.1	43	74	109	190	3600	0	314	0
59	0	30.6	0	0	5	1.1	0	6.3	15.2	183	0.68	3.6	37	15	127	172	2100	0	247	0
54	1	26	0	0	3.325186202	6.2	0	4	13.7	66	0.67	3.5	27	19	106	117	1650	0	177	0
53	1	20.3	0	0	4.1	31.2	0	3.8	11.3	97	0.77	3.9	40	44	89	132	2200	0	322	0
58	1	25.8	0	0	4.8	2.1	1	6.5	15.2	285	0.76	3.8	29	33	105	169	1900	0	248	0
57	1	19.1	0	0	2.1	8.5	0	4.9	10.9	279	0.71	2.7	30	23	139	93	1050	0	259	0
35	1	23.8	0	0	3	1.9	1	3.7	15	113	0.87	4	19	28	130	122	2200	0	259	0
57	1	22.8	0	0	3.2	23.6	0	5.1	13	138	0.92	3.3	95	55	83	149	1250	0	259	1
60	1	26.4	0	0	5	10.6	0	5.4	14.7	180	0.75	3.6	15	14	236	192	2320	0	306	0
61	1	22.6	0	0	22	524	0	7.6	10.7	394	0.48	2.4	79	15	133	112	4650	7	338	0
71	1	26.2	0	0	4.5	-38496.97482	0	5.5	11.6	222	0.62	3.5	28	9	84	164	2450	0	302	0
41	1	21.4	0	0	11	5.8	0	3.6	14	107	0.78	3.5	29	17	89	122	2000	0	193	0
53	1	21.3	0	0	2.3	1740	0	4.5	14	201	0.94	3	32	38	83	141	1950	0	270	0
52	0	23	0	0	3.7	8830	0	3.9	15.3	108	0.45	3.2	38	54	73	230	5050	0	374	0
63	1	19.9	0	0	4.5	5	0	4.2	13.2	241	0.95	3.8	35	27	77	212	1850	0	147	0
58	1	22.8	0	0	4.869718217	3	0	2.4	12.7	87	0.76	3.8	28	8	154	123	1400	0	233	0
70	1	18.9	0	0	3.7	2.7	0	7.1	14.3	208	0.73	3.6	29	30	92	190	1300	0	166	0
73	1	22.2	0	1	2.6	1.4	0	4.2	11.5	126	0.94	3.4	42	35	96	127	1550	0	166	0
57	1	27.4	0	0	5.5	14600	0	4.1	14.4	141	0.66	3.3	45	59	88	162	1900	0	247	0
55	1	23.6	0	0	2.3	2.7	0	3.5	13.9	111	0.69	3.7	21	23	325	190	1220	0	182	0
50	1	21.8	0	0	4	53.5	1	6.9	15.7	303	0.92	3.7	22	38	104	196	1250	0	208	0
47	1	28.7	0	0	9	36776.44267	1	5	14.3	138	0.94	3.2	151	182	160	172	1550	0	239	0
58	1	25.3	0	0	2	28.9	1	8.1	16.3	204	0.91	3.5	17	21	114	173	1800	0	235	0
76	1	22.3	0	1	6	2.2	1	6.9	15.9	193	1.13	3.8	32	24	81	126	5650	0	390	0
79	1	22.5	0	0	12.5	56	0	4.7	10.5	213	0.96	3	57	21	347	151	2250	4	351	1
63	1	24.3	0	1	12	14.4	0	5.3	14.7	261	0.97	3.6	122	30	299	163	3400	0	453	1
39	1	17.5	0	0	3.8	14858.54836	0	8.3	16.2	166	0.86	4.9	34	48	88	180	2100	0	244	0
67	1	23	0	1	9.543126069	3.1	0	4.8	11.8	212	0.77	3.4	35	20	116	152	3900	4	306	0
73	1	23.8	0	0	6.9	10.1	0	3.9	10.2	186	0.71	3.8	36	19	97	71	2250	1	243	0
53	1	23.4	0	0	2.8	2.1	0	5.4	14.8	136	0.92	3.7	29	39	134	153	2500	0	264	0
75	1	24.4	0	0	8.5	4.2	0	8	13.9	262	0.94	4.1	48	42	99	263	2300	0	291	0
62	1	25.3	0	0	12	145	0	5.1	11.1	147	1.17	3.5	59	38	107	168	3800	1	246	0
52	1	19.7	0	0	7.3	2.8	1	10.6	16.7	197	1.07	4.3	53	68	113	179	4100	0	290	0
50	0	22.9	0	0	6.9	1.9	0	6	11.9	186	0.59	3.5	19	12	95	213	3150	0	301	0
61	1	24.8	0	0	3	7.6	1	4.1	15	98	0.88	3.5	18	20	123	183	1500	0	235	0
70	1	23.8	0	0	3.2	2.3	0	7.3	13.4	228	0.98	4	42	60	193	170	1960	0	276	0
44	1	24.5	0	0	4.5	11.5	0	4.7	16.4	112	0.81	3.4	48	64	97	163	1900	0	219	0
68	1	27.1	0	1	5	3.1	0	6	13.3	192	0.86	3.7	27	33	119	149	2160	0	280	0
63	0	28	0	0	2.8	5.6	1	3.7	13.3	159	0.68	3.6	57	37	134	172	1900	0	253	0
49	1	25.7	0	0	12	3.5	0	4.6	13.3	149	0.89	3.7	47	25	89	228	2200	0	336	0
70	1	28	0	0	6.817356288	5800	0	4.4	13.9	140	0.86	3.6	16	14	103	207	3300	8	382	0
45	1	22	0	0	4	26.5	0	7.2	16.7	204	0.97	4	33	33	153	149	2500	0	306	0
71	1	18.5	0	0	2.3	79	0	3.8	13.4	145	1.01	4	21	16	117	132	1450	0	210	0
50	1	21.1	0	0	2.3	4.3	0	4.1	13.6	91	0.75	3.4	26	33	275	115	1600	0	212	1
72	1	23.5	0	0	4.8	504	0	7.4	11.8	294	0.9	3.7	23	31	93	176	4150	0	311	0
36	1	25.9	0	0	11	4510	0	8.7	15	507	0.88	3.3	106	43	115	258	4600	0	383	0
62	1	26.9	0	0	3.4	4.3	0	4.1	13.9	139	0.9	3.9	53	71	307	182	2050	0	211	0
63	1	21.4	0	0	18	1450	0	8.4	11.2	225	0.79	2.9	27	25	128	118	2050	2	240	0
52	1	30.6	0	0	3.3	11.9	0	5.7	14.8	123	0.95	3.4	52	67	91	211	3050	0	281	0
67	1	17.3	0	0	9	-61715.51442	0	10.2	10.1	198	0.58	2	29	22	107	51	1700	2	331	0
73	1	23.1	0	0	14	75205.65662	0	6.7	11.1	232	0.59	3	343	115	91	222	4500	6	342	1
50	1	21.4	0	0	20	73	0	4.3	14.2	120	0.92	3.8	120	75	105	137	11500	18	596	1
56	0	25.1	0	0	3.7	110	0	5.8	12.9	100	0.59	4	91	68	88	141	1900	0	243	0
37	1	24.6	0	0	10.5	115	0	9.8	14	256	0.68	3.4	78	180	76	182	3200	0	305	0
62	1	24.4	0	0	3.791436308	11	0	4.7	12.5	144	0.93	3.3	65	74	87	185	3000	0	253	0
49	0	20	0	0	24	527000	0	4.7	10.6	280	0.56	3.1	126	40	75	338	2600	15	465	0
59	1	25	0	0	12	1260	1	6.5	17.9	176	0.93	4.2	51	30	95	159	3050	0	337	0
51	1	20.4	0	0	19.5	1070	0	7.1	15.2	182	0.71	3.1	89	27	88	163	7800	12	541	0
43	1	26.2	0	0	13.5	20.4	0	5.7	12.8	458	0.75	3.1	47	49	122	148	2200	0	196	0
40	1	27.4	0	0	9.3	63.5	1	6.6	17.3	240	0.87	4.6	41	86	83	157	2650	0	276	0
53	1	24.2	0	0	3.5	2.8	1	7.3	13.6	196	0.71	3.4	29	27	93	155	1050	0	253	0
59	1	22	0	0	15.5	2.5	0	6.3	12.6	313	1.04	3.7	42	84	110	124	1600	0	269	0
65	1	22.5	0	0	7	6.4	0	6.7	12	463	0.8	3.3	18	8	206	126	1850	0	212	0
59	1	27.8	0	0	2.3	4.5	0	7.8	16	204	0.67	3.8	23	24	228	160	2450	0	271	0
67	1	24.8	0	0	2.1	7.1	0	5.5	14	144	0.68	3.8	57	66	98	178	1600	0	306	0
60	1	19.9	0	0	17	177700.2456	0	6.8	14.7	284	0.7	3.9	29	6	165	193	2150	0	285	0
30	0	25.8	0	0	17	197	0	5.1	10.9	411	0.41	3.2	88	36	104	220	2450	0	264	0
55	1	23	0	0	8.5	1.9	0	9.2	15.9	208	0.7	3.6	70	45	117	192	2500	0	253	0
47	0	21.8	0	0	12	364	0	5.2	10.8	249	0.63	3.2	90	33	118	200	1250	0	229	0
67	1	20.3	0	0	20	3.9	0	5.8	12.3	382	0.77	3.1	64	35	120	141	3250	0	295	0
62	1	20.7	0	0	20	3.2	0	4.6	12.9	215	0.84	3.8	52	37	90	121	2250	0	289	0
84	1	21.4	0	1	13	2	0	5.3	10.9	159	0.7	3.3	85	96	151	89	2050	2	293	0
65	1	25	0	1	3.5	123	0	6.5	13.9	138	0.87	3.9	14	17	110	153	3100	0	343	0
42	1	24.6	0	0	2.1	21.3	1	4.1	15.1	106	0.83	3.9	45	43	76	125	1900	0	238	0
57	1	30.6	0	0	18	60.7	0	5.6	12.8	425	0.62	3.2	41	49	183	124	2960	0	362	0
46	1	23.7	0	1	4.3	2.9	0	5.9	15.6	119	0.99	4.5	26	15	129	198	3320	0	366	0
44	1	24.9	0	0	8.2	204000	1	5.6	17.1	166	0.9	4	43	54	122	188	2500	0	251	0
58	0	18.2	0	0	12.4	934	0	5.8	11.7	437	0.66	3.3	82	16	128	161	2650	0	257	0
62	1	20.7	0	0	17.7	78.4	0	8.9	11	256	0.67	2.7	178	160	99	211	1800	0	362	0
68	1	23.5	0	0	2.2	-64107.87888	0	12.6	14	110	1.19	2.9	23	21	107	145	1850	0	228	0
62	1	26.4	0	0	3.5	2.1	0	4.4	13.8	157	1.18	3.9	36	27	96	148	2900	0	220	0
76	1	19.8	0	1	11	27.2	0	10.8	11.2	247	1.35	4	35	16	123	99	2650	0	295	0
63	1	24	0	0	2	17.4	0	8.3	15.8	156	0.99	3.9	33	45	93	165	1350	0	256	0
61	1	21.7	0	0	15	425	0	3.9	12.3	137	1.01	3.2	129	144	118	92	2500	0	244	0
56	1	24.4	0	0	11.5	3.3	0	5.4	14.4	199	0.84	3	40	44	224	161	2800	1	278	0
61	1	25.1	0	0	2.595153571	9.8	0	5	15.6	144	1.04	4	26	24	89	159	1300	0	298	0
50	1	25.5	0	0	10	73.5	0	8.3	15.8	223	0.92	3.2	47	55	80	158	1900	0	292	0
64	1	23.5	0	0	14.5	5.2	0	6	15.3	237	0.71	3.7	171	60	103	145	1900	0	246	0
70	0	27.6	0	0	2.5	362	1	4	13.1	150	0.68	3.5	73	29	73	182	2100	0	249	0
76	1	21.7	0	0	8	3	0	5	14.2	176	0.93	3.7	20	12	111	140	1950	0	240	0
52	1	22.7	0	0	6.5	15.5	0	4.2	14.1	114	0.99	3.4	31	33	88	91	3300	0	316	0
76	1	22.8	0	0	12.3	0.98	0	8.2	17.9	355	0.9	3.5	36	49	103	105	4600	0	441	0
66	1	26.1	0	0	5.5	34.1	0	5.5	15.4	140	1.07	4.3	47	61	73	144	2150	0	283	0
46	1	26.2	0	0	13	1.5	0	11.3	18.9	371	0.96	3.5	38	11	94	198	2400	0	303	0
82	1	23	0	0	5.8	-12857.29934	0	7.3	12.1	198	1.09	3.2	26	22	119	131	1100	0	201	0
48	1	20	0	0	17.3	716000	0	7.3	18	261	1	3.2	74	59	102	226	2550	0	296	0
50	1	25.5	0	0	1.8	3.7	0	5.6	14.2	150	0.72	3.7	31	38	95	148	1300	0	199	0
73	1	24.6	0	0	12	23.4	0	5.7	15.2	159	0.79	3.5	31	25	149	148	2000	0	202	0
58	1	26.4	0	0	3.5	31.4	1	5.7	14.3	101	0.68	3	34	32	87	168	2900	0	334	1
63	0	17.7	0	1	16	2450	0	11.4	11.3	255	0.5	3.2	127	46	269	117	2300	2	312	0
77	1	24.3	0	0	4.8	2.3	1	5.5	12.5	300	0.69	2.9	15	8	107	119	3000	0	476	0
62	1	24.1	0	0	6.2	0.57	0	4.3	14.3	147	0.8	3.7	19	14	108	128	1800	0	244	0
45	1	24.7	0	0	12.5	1.9	0	7.3	12.6	310	0.74	2.9	66	27	89	156	1900	0	255	0
47	1	22.5	0	0	4.544214418	3.7	0	7.7	14.2	91	1.13	3.2	25	22	485	166	1710	0	215	0
60	1	30.3	0	0	8	3.1	0	2.6	12.8	117	0.8	3.6	29	23	92	175	1900	0	271	0
62	1	23.6	0	0	6.374394754	20.5	0	5.3	14.6	233	0.77	3.4	26	16	102	160	2600	0	246	0
60	1	24	0	0	6.8	52052.85579	0	4.6	14.3	76	0.73	3.5	35	39	120	143	1250	0	234	0
54	1	21.1	0	0	8	10500	0	6	13.2	166	0.73	3.7	68	69	116	165	1300	0	277	0
68	1	24.9	0	0	4.2	2.3	0	9	13.9	258	0.7	3.4	29	13	169	175	2200	0	241	0
42	1	22.4	0	0	14.8	-57787.47264	0	8.7	15.1	358	0.56	3.2	105	127	125	99	3350	0	320	0
48	1	22.5	0	0	2.3	-71239.69414	1	3.7	14.2	69	0.94	4.2	41	69	96	149	1800	0	314	0
54	1	23.3	0	0	16.78847633	78655.7709	0	5.5	13.7	213	0.86	3.5	392	98	82	179	2400	0	286	0
53	1	24.8	0	0	2.768366648	65.1	0	4.1	13.7	167	0.66	3.3	23	29	95	171	2000	0	289	0
64	1	27.6	0	0	3.015367405	47.7	0	5.1	15.1	140	0.86	3.5	108	318	106	127	2200	0	337	0
58	1	27.5	0	0	4.771534329	1.6	0	10.9	12.6	272	0.85	3.5	22	15	149	138	1450	0	233	0
51	1	24.9	0	0	0.759844384	32.7	1	8.3	15.3	114	0.89	3.9	46	62	83	174	1700	0	242	0
53	1	23.7	0	0	3.50583742	1.7	0	5.3	15	184	1.13	3.4	15	20	111	154	250	0	279	0
72	1	27.3	0	0	2.2	2.9	0	9	14.1	191	1.2	3.6	17	17	137	127	1640	0	277	0
64	1	28.8	0	0	3.1	77.2	0	3.2	12.7	104	0.99	3.4	29	27	93	192	2400	0	236	0
76	1	24.5	0	0	2.8	-4681.254431	1	7.4	13.1	205	0.77	4	31	23	98	137	2250	0	230	1
71	1	28.2	0	0	6.533471896	3.4	0	6.2	15.9	175	1.19	3.7	23	16	96	155	2200	0	301	0
49	1	26.5	0	0	9.8	0.89	1	6.8	14.6	232	1.07	3.8	34	17	99	114	2000	0	292	0
62	1	21.4	0	0	8.5	154	0	6.1	14	170	0.85	3.4	28	21	95	188	1900	0	244	0
74	1	23.3	0	0	11.4	1.3	0	6.5	12.2	162	0.8	3.8	130	234	103	114	1550	0	270	0
65	1	23.6	0	0	2.8	192	1	4.4	15	121	1.06	3.3	19	20	101	167	1700	0	255	0
56	1	22.9	0	0	9	1870	1	8.5	15.8	302	0.86	3.4	30	27	97	107	3800	2	384	0
57	1	23.1	0	0	5.659707247	7.1	1	3	13	81	0.89	3.3	123	137	84	154	2400	0	302	1
57	1	30.3	0	0	3.432523929	-977.2454986	0	4.9	14.3	194	0.99	3.6	17	38	96	201	2200	0	276	0
58	1	25.2	0	0	4.054547262	77651.6504	1	4.3	15.2	170	0.93	3.7	34	29	133	133	1100	0	300	0
46	0	22	1	0	-0.341586824	37533.98443	0	4.6	14.1	125	0.7	4.5	29	21	95	190	2050	0	250	0
36	1	24.9	1	0	6.739098155	3.4	0	7.5	15.9	198	0.9	3.9	20	29	99	181	2000	0	217	0
50	1	21.9	1	1	2.156454582	44700	0	5.2	15.2	151	0.9	3.7	20	31	181	150	7400	0	591	0
59	1	23.4	1	0	1.618934631	129	0	5.9	15.3	80	0.9	4	26	22	118	132	3650	0	415	0
67	1	18.7	1	0	1.737712432	1.3	0	4.6	13.3	117	1.2	3.7	28	18	115	102	2200	0	293	0
47	0	21.6	1	0	2.76114659	15.9	0	3.8	12.7	197	0.6	3.4	70	172	80	150	2000	0	202	0
48	1	25.4	1	1	2	36.7	0	6.7	14.6	156	0.8	3.6	62	105	117	129	2650	0	282	0
67	1	21.4	1	0	3	11.8	0	4.7	12.9	105	0.7	3.5	49	28	107	143	1200	0	165	0
50	1	23.6	1	0	1.5	50.7	0	4.9	14.1	102	0.8	3.7	34	20	149	196	1950	0	247	0
54	1	26.5	1	0	2.2	71	0	8.9	16.2	189	1	3.7	35	56	82	142	2100	0	329	0
55	0	26.3	1	0	2	14	0	2.3	12.2	61	0.5	3	43	30	103	151	2450	0	238	0
70	1	20.2	1	0	4.147488387	16.7	0	3.1	15.1	107	1.1	3.3	22	22	198	215	2950	0	317	0
70	1	23.8	1	0	1.5	12200	0	6.8	12.6	182	1.3	4	19	9	179	134	2000	0	302	0
48	1	24.8	1	0	3.7	-12859.80525	0	6.6	15.1	190	1.1	3.8	25	31	88	153	3250	0	382	0
36	1	22.6	1	0	5	7290	0	4.7	13.5	122	0.9	3.7	35	36	85	153	3950	0	356	0
52	0	22.7	1	0	2.650885381	23400	0	5.3	12.5	50	0.8	4	21	14	100	194	3250	0	477	0
58	1	26.7	1	0	3.1	51.4	0	3.5	13	89	0.9	3.6	49	51	88	128	2650	0	254	0
74	0	29.4	1	0	1.8	8.7	0	5	11.9	112	0.7	3.7	51	36	286	173	2500	0	375	0
62	0	25	1	0	2	273	0	3.2	12.5	116	0.7	3.6	38	35	106	148	4150	0	321	0
69	0	28.9	1	0	1.953499436	63.5	0	4.2	9.9	141	1.2	3.2	29	16	100	142	1350	0	209	0
50	1	21.7	1	0	2.7	4300	0	4.4	13.2	140	1	3	40	36	487	142	2640	0	286	0
49	1	23.5	1	0	3	26.1	0	4.1	16.3	196	0.9	4	68	60	78	156	3350	0	347	0
64	0	20.5	1	0	-0.381099209	1410	0	2.1	10.4	74	0.6	3.1	38	28	81	177	2850	0	277	0
53	1	24.4	1	0	2.1	12.7	0	7.4	12.8	163	0.9	3.9	28	22	107	171	2500	0	208	0
49	1	21.3	1	0	7.315077122	3710	0	2.2	11.5	80	0.8	3.4	89	109	91	150	3700	0	364	0
39	0	25.5	1	0	1.274599555	4620	0	1.4	9.4	47	0.5	2.9	21	12	74	88	650	0	292	0
48	1	23.1	1	0	2.1	26.7	0	4.4	15.3	106	1	4.1	30	40	82	147	2000	0	210	0
55	1	21	1	0	1.7	20.8	0	3	14	182	1	3.8	44	45	118	127	4900	3	232	0
66	1	26.4	1	0	2.4	300	0	5.2	14	145	1.1	3.6	47	46	136	190	2050	0	210	0
67	1	25.2	1	0	1.940388864	67.5	0	4.7	11.7	139	0.9	3.1	33	20	454	98	2500	0	227	0
58	1	22.5	1	0	4	1820	0	5.5	14	117	0.7	3.9	40	23	137	154	3200	0	281	0
56	0	24.1	1	0	2.5	7.5	0	2.5	12.8	137	0.5	4.2	31	22	95	176	2000	0	258	0
43	1	30.9	1	0	3	16.1	0	4.7	13.3	101	0.8	2.7	52	43	106	139	2750	0	378	0
61	0	25	1	0	-1.690795009	2.7	0	6.3	13.2	181	0.8	4.2	47	47	201	230	1750	0	209	0
49	1	23.2	1	0	-0.010298645	3.6	0	5.3	15.6	162	0.7	4.3	28	34	97	142	1500	0	198	0
49	0	21.5	1	0	3.5	69.5	0	3.5	12.6	136	0.7	3.9	35	28	103	172	2700	0	248	0
52	1	21.9	1	0	0.8	1.8	0	5.2	14.9	99	0.8	3.9	27	22	97	136	1450	0	189	0
38	0	22.7	1	0	5.5	681	0	5.5	14	205	0.5	4.2	48	18	85	201	1900	0	244	0
53	0	27.1	1	0	4.685202128	264	0	2	10.6	68	0.8	3.5	43	20	132	134	950	0	182	0
58	0	29.7	1	1	2.8	3.6	0	5.3	14.1	210	0.7	4.1	24	30	105	231	1850	0	359	0
81	0	23	1	0	3.43439351	35.1	0	4.2	11.5	86	0.8	3.6	65	45	84	138	1600	0	220	0
48	1	27.4	1	0	4.333853565	9.6	0	5.1	13.8	67	0.7	3.1	53	43	121	178	1800	0	186	0
60	1	25.3	1	0	5.770947724	4880.929413	0	5	13.4	147	1	3.6	18	14	100	242	1850	0	226	0
47	1	23.1	1	0	1	4.4	0	6.8	16.7	179	1	4.5	29	63	84	162	2750	0	441	0
43	1	24.4	1	0	2	4.9	0	6.5	18.2	245	1.1	4.5	34	55	94	150	1650	0	253	0
63	0	23	1	0	0.7	202	0	5.1	14.8	131	0.7	2.4	27	22	137	162	1300	0	170	0
55	1	24.6	1	1	5	3.1	0	3.6	13.3	130	0.8	3.9	23	22	210	121	1600	0	176	0
37	1	29.5	1	0	3.5	709	0	7.6	15	225	0.9	3.9	23	28	113	161	2400	0	254	0
50	0	23.7	1	0	1.4	101	0	3.7	13.2	112	0.6	4.1	18	18	96	183	850	0	193	0
70	0	21.4	1	0	2.5	9.5	0	2.3	11.5	84	0.6	3.7	34	27	90	141	2250	0	261	0
68	1	27	1	1	1.8	141	0	2.9	15.3	102	0.9	4.2	31	24	115	157	2150	0	186	0
54	1	23.7	1	0	3.672821449	17.4	0	5.2	15.7	270	0.8	4.7	29	34	91	221	4300	0	331	0
64	1	27.6	1	0	2.2	1.2	0	5.2	14.4	197	0.7	3.7	19	11	107	165	3250	0	393	0
51	1	24.2	1	0	1.8	133	0	5.5	15.3	195	0.9	4	35	45	209	180	600	0	167	0
50	1	23	1	0	3.6	270	0	5.8	14.3	123	0.6	3.2	43	18	121	236	2050	0	216	0
46	1	23.6	1	0	3.5	3810	0	5.2	14.3	149	0.9	3.6	46	49	96	149	2750	0	247	0
71	1	21.5	1	0	2	19	0	4.7	12.7	164	0.9	3.8	26	31	96	176	2100	0	219	0
67	0	24.9	1	0	2.5	10	0	6.2	12.8	175	0.8	3.3	55	63	190	176	1600	0	217	0
31	0	19.3	1	0	6.8	127000	0	5.9	11.8	216	0.4	4	40	41	92	271	1500	0	246	1
53	1	25.4	1	0	3.2	64.3	0	3.3	16.2	91	0.6	4	35	41	96	113	3200	0	264	0
60	1	25.6	1	0	1	9.4	0	3.9	14.7	132	1.03	4.3	26	24	128	220	900	0	126	0
37	1	24.8	1	0	3.5	2.1	0	5.5	14.6	120	0.64	3.7	33	21	97	133	1850	0	322	0
48	1	25.8	1	0	1.6	-34041.97382	0	7.1	17.1	154	1.18	5.7	40	57	120	167	2100	0	195	0
65	1	24.5	1	0	3.069852199	7.1	0	5.7	15.4	142	0.9	3.6	40	47	170	196	1800	0	218	0
50	1	21.9	1	0	1.3	27.5	0	4.8	16.2	92	1.03	4.2	25	46	112	124	950	0	149	0
51	1	25.3	1	0	3	3.3	0	6.7	16.3	216	0.83	4.3	38	38	126	179	2100	0	228	0
74	0	23.6	1	0	2.07841927	536	0	5.3	12.1	137	0.46	3.9	37	18	128	182	2050	0	321	0
51	0	19	1	0	3.5	2.1	0	6.4	13.2	264	0.61	4.4	23	22	99	188	2600	0	266	0
37	1	24.7	1	0	5.128820347	79864.4647	0	4.9	14.8	209	0.98	4.6	20	19	105	259	2850	0	458	0
73	1	20	1	0	2.3	13.4	0	3.2	13.2	129	0.54	3.3	39	32	86	136	1200	0	175	0
50	1	25.8	1	0	2.2	4.8	0	10	17.3	226	0.82	4	35	43	133	168	1200	0	193	0
75	0	25.2	1	0	1.3	1.7	0	4	11.3	121	0.59	3.9	21	12	134	144	1700	0	213	0
51	0	27	1	0	5.4	9.2	0	5.9	13	221	0.66	4.3	28	33	152	240	2650	0	186	0
52	0	26.7	1	0	1.3	6	0	2.6	12.8	128	0.62	4.1	46	51	102	181	2100	0	219	0
42	1	23	1	0	3	34.4	0	5.4	14.9	132	0.86	4.3	30	33	85	173	1000	0	231	0
53	1	24.4	1	0	2.3	2.3	0	9.7	15.4	220	0.8	4.3	25	26	83	182	2000	0	181	0
62	1	21	1	0	4.3	572	0	5.2	11.5	204	0.88	3.6	42	39	152	121	1900	0	309	0
39	0	22	1	0	1.8	1.8	0	6.3	14.6	150	0.75	4.6	21	7	101	144	2100	0	287	0
80	1	28.1	1	1	-0.500707439	-139164.7628	0	5.6	14.4	138	1.18	4.4	58	63	96	206	1700	0	286	0
73	1	20.9	1	0	4	1.6	0	7	14.3	174	0.83	4.1	20	15	101	177	5050	5	502	0
55	1	22.7	1	0	1.5	12.4	0	4.6	13.4	135	0.85	4.1	16	13	135	172	1400	0	162	0
58	0	30.9	1	1	2	18.9	0	3	14.4	87	0.52	4.1	44	31	295	204	1700	0	189	0
57	1	24.2	1	0	-1.450107464	-32535.00923	0	2.6	11.5	90	0.89	3.4	34	33	86	141	1550	0	179	0
46	1	23.9	1	0	4.2	30.7	0	7.4	15.7	205	0.96	4.6	24	24	94	148	1250	0	282	0
56	1	21.1	1	0	3.3	1.9	0	4.4	14.4	176	0.93	4.3	28	27	100	180	2100	0	286	0
64	1	23.7	1	0	3.8	1.6	0	6.5	13	241	0.76	4.4	31	23	113	202	1750	0	329	0
61	1	22.4	1	0	2	9.5	0	5.1	15.6	144	0.93	3.5	65	78	109	144	1600	0	213	0
56	1	25.8	1	0	5.4	0.97	0	6.8	14.7	275	0.97	4.2	22	30	88	161	2150	0	211	0
65	1	22.7	1	0	4	14.9	0	4.3	13.1	166	1.18	4.3	22	21	85	188	1500	0	231	0
45	1	23.5	1	0	1.718474823	1130	0	2.4	14.8	42	0.8	3.8	31	29	99	146	1200	0	181	0
68	1	21.1	1	0	1.1	5.3	0	5.7	14.9	141	0.73	4.4	60	38	85	177	1150	0	152	0
56	1	23.3	1	0	3.5	44	0	6.1	14.7	183	0.89	4	32	51	96	182	1550	0	164	0
58	1	20.9	1	0	2.2	11.1	0	3.7	8.5	84	0.52	3.2	27	18	278	131	950	0	117	0
66	1	27.5	1	0	2.5	2550	0	7.2	14.2	231	0.95	4.2	20	19	103	168	1150	0	144	0
47	1	24.8	1	0	2.8	59.4	0	5.3	14.3	197	0.77	3.3	36	46	133	131	1120	0	165	0
47	1	29.3	1	0	4.7	40.1	0	6	15.7	117	0.87	3.9	30	53	101	201	1900	0	154	0
51	1	25.6	1	0	2	183	0	4.4	14.5	129	1.04	4.5	32	45	96	165	2250	0	283	0
63	1	26.2	1	0	3.090491828	8.7	0	5.7	13.8	163	0.76	3.4	26	15	127	151	2450	0	199	0
56	1	25.5	1	0	5.5	3.1	0	5.1	14.1	178	0.75	4.3	30	56	183	150	3100	0	290	0
79	0	26.7	1	0	0.419169586	27.6	0	2.4	11.3	128	1.02	3.8	35	17	140	212	700	0	189	0
56	1	26.1	1	0	2	17.4	0	10	16.4	189	0.88	3.8	41	77	110	195	2750	0	470	0
51	1	27.4	1	0	1.5	6.2	0	4.1	13.2	147	0.96	4	27	26	74	149	2850	0	412	0
67	1	22.6	1	0	2.5	4.4	0	6.9	14.7	252	0.72	3.9	32	17	119	188	700	0	131	0
41	1	25.9	1	0	4.1	247	0	5.4	16.2	113	0.83	4.1	35	22	82	138	1300	0	169	1
61	1	28.5	1	0	3.8	1	0	5.5	11.9	215	0.97	4	19	17	90	171	1300	0	166	0
41	1	25.8	1	0	5	2.1	1	4.5	14.4	163	0.78	3.9	17	26	136	173	5150	0	486	0
71	0	29.4	1	0	3.297381054	13.2	0	2.7	11.2	77	0.59	3.4	40	10	115	181	2200	0	202	0
55	1	26.7	1	0	5.820252127	1.6	0	5.8	13.6	162	0.78	3.6	15	9	89	148	2100	0	212	0
61	1	26	1	0	3.080087331	3.5	0	8.4	12.3	89	1.04	3.2	23	11	136	109	1800	0	161	0
42	1	25.3	1	0	2.4	4.8	0	5.1	17.8	173	0.87	4.4	31	67	115	178	2450	0	185	0
22	1	19.2	1	0	7.303094969	1624.89807	0	6.8	13.3	332	1	4.1	14	5	95	154	2250	0	352	0
51	1	24.6	1	0	6	5.3	0	6.1	15.2	141	0.86	3.7	37	51	218	197	1800	0	290	0
75	1	21.9	1	0	-2.59723756	224	0	4.1	14.1	122	0.81	4.1	17	14	111	128	1100	0	145	0
61	1	24.3	1	1	1.8	3.2	0	7.5	17	182	0.73	4.4	23	21	209	146	700	0	173	0
56	1	18.8	1	0	4	3.6	0	8.4	14.8	243	0.63	3.5	24	26	95	182	2800	0	308	0
48	1	25.8	1	0	2.3	9738.199454	0	3	14.2	55	0.76	3.9	21	21	106	113	850	0	188	0
53	1	27.6	1	0	1.6	5.8	0	5.2	14.2	92	0.9	3.4	22	20	124	176	1900	0	229	0
49	1	25.5	1	0	2.4	12.5	0	5.5	13.9	136	0.7	4	66	152	88	156	800	0	238	0
43	1	22.5	1	0	2.8	7	0	4.8	14	148	0.96	3.7	33	42	117	186	2400	0	173	0
54	0	22.7	1	0	1.2	137	0	4.5	12.3	136	0.61	3.7	28	30	104	169	2150	0	277	0
65	1	23.5	1	0	2.2	4.8	0	5.8	15.2	118	0.72	3.9	22	18	126	190	1800	0	233	0
67	0	23.2	1	0	6.988419458	591	0	4.4	13.6	196	0.67	3.8	18	9	89	169	1550	0	204	0
77	0	23.9	1	0	1.7	-44376.09051	0	3.1	13.5	93	0.57	3.4	32	19	89	111	2150	0	191	0
58	1	23.4	1	0	2.8	5	0	4.5	14.2	111	0.93	3.9	72	88	149	147	1400	0	215	0
51	1	28	1	0	2.5	27.3	0	5.6	15.4	183	0.82	3.2	34	44	86	149	2450	0	265	0
60	1	24.5	1	0	1.7	10	0	4.2	17.2	114	0.95	3.9	31	23	88	180	2600	0	219	0
52	1	28	1	0	1.8	3.6	0	6.2	13.7	161	0.89	3.9	23	13	89	195	3150	0	309	0
58	1	24.7	1	0	2.5	44.8	0	8.4	14.4	156	0.8	3.3	27	42	71	122	800	0	180	0
74	1	25.7	1	0	4.5	7.5	0	3.5	13.1	130	0.7	3.8	34	31	94	127	900	0	186	0
58	0	22.6	1	0	2.4	1540	0	5.5	15.1	168	0.61	4.1	27	29	92	231	2000	0	244	0
63	1	25.7	1	0	0.9	71.3	0	4.9	16.4	114	0.82	3.7	24	21	147	171	1500	0	174	0
73	1	28.2	1	0	5.8	1.5	0	6.9	13.2	130	1.05	3.9	31	25	85	118	1450	0	185	0
59	1	23.8	1	0	3.6	2380	0	7.3	15.6	279	0.76	3.6	21	23	110	180	3400	0	392	0
59	1	21.9	1	0	3	1.8	0	2.8	15.2	94	0.89	3.9	22	18	92	132	1450	0	149	0
53	0	27.5	1	0	1.9	3.3	0	4.1	14	131	0.61	3.6	31	38	113	158	3250	0	379	0
55	0	22.1	1	0	4.7	5.7	0	5.4	13.7	143	0.51	3.9	53	31	177	124	2560	0	359	0
66	1	25.7	1	0	3.6	1	0	10.9	14.4	314	0.75	3.9	22	24	165	168	2700	0	336	0
53	1	27.5	1	0	3.8	4	0	5	12.6	227	0.99	3.9	77	71	80	188	4200	0	390	0
57	1	24	1	0	4.1	1.3	0	4.8	15.1	238	0.81	4	17	14	96	185	850	0	278	0
44	1	19.1	1	0	1.8	2.7	0	4.6	13.7	145	0.89	3.7	27	26	87	132	3400	0	271	0
37	0	16.5	1	0	1.052711891	-29995.72812	0	5.6	12	134	0.66	3.1	22	11	109	149	4750	0	386	0
55	1	18.5	1	0	6.74220079	48	0	7.9	16.2	236	1.1	4.3	35	48	82	126	2800	0	261	0
64	1	25.4	1	1	-3.196357272	2170	0	3.7	14.1	120	0.79	3.7	22	25	83	131	2110	0	377	0
53	1	23.1	1	0	2.2	15.9	0	7.9	15.5	139	0.91	4	27	45	93	148	2500	0	224	0
31	1	19.5	1	0	3.5	20	0	4.3	14.1	137	0.83	3.7	29	33	69	130	1500	0	172	0
75	1	21.9	1	0	5.5	3.2	0	6.2	11.3	281	0.83	3.4	18	14	100	133	1800	0	351	0
41	1	25.3	1	0	2.7	2.1	0	8.8	15.3	166	1.02	3.5	52	91	90	143	1050	0	238	0
58	1	23.9	1	0	2.8	5.7	0	5.9	13.8	123	0.85	3.6	31	20	171	147	3220	0	329	0
53	1	29.8	1	0	4.3	6.2	0	4.9	15.6	145	0.71	3.8	33	25	112	202	2100	0	375	0
60	1	22.5	1	0	1.9	3.6	0	3.8	15.4	93	1.19	4.5	25	17	96	170	3100	0	326	0
49	1	25.5	1	1	4.451200229	17.3	0	3.9	14.9	184	1.12	3.8	27	22	134	137	2760	0	356	0
45	0	21.1	1	0	2.5	6.3	0	4.1	13.2	147	0.62	3.9	32	26	118	181	4400	0	385	0
53	0	22.3	1	0	3.8	-110655.1076	0	3.8	13.9	189	0.84	3.7	51	23	67	130	4450	0	453	0
57	1	24.6	1	0	1.7	7.2	0	5.9	13.9	141	0.88	3.9	28	59	102	88	4900	0	370	0
48	1	26.8	1	0	1.8	268	0	6.7	15.4	149	0.96	4.4	19	28	92	152	2450	0	409	0
61	1	27	1	0	-0.081959128	2.4	0	4.2	14.2	105	0.73	2.9	52	54	134	203	1600	0	286	0
64	0	20.8	1	0	4	1880	0	2.9	12.8	74	0.75	4.1	27	18	68	205	1000	0	322	0
54	1	21.3	1	0	3	1.8	1	6.5	15.4	200	0.74	4.1	21	20	97	143	5000	0	555	0
60	1	27.1	1	0	6.5	3.5	0	5.6	13.2	263	0.75	3.2	14	20	143	194	3550	0	411	0
51	1	24.9	1	0	3.2	1120	1	3.5	14.9	154	1	3.8	17	20	99	230	3050	0	389	0
61	0	23.1	1	0	2.7	6.4	0	4.2	10.6	160	0.59	3	32	10	172	194	1670	0	298	0
64	1	22.6	1	0	3	0.68	0	7.4	8.5	197	0.8	3.4	18	14	102	112	2200	0	183	0
50	1	23.1	1	0	2.4	0.9	0	7.3	15.1	109	1.01	4.7	27	25	89	148	2150	0	338	0
64	0	24.5	1	0	2.5	136	0	3.4	13.9	135	0.66	4.2	21	16	98	139	4500	0	396	0
62	1	24.3	1	0	-1.360765685	4.2	0	3.8	14.6	138	0.92	3.8	26	40	95	180	2300	0	416	0
54	0	23.1	1	0	1.5	2.6	0	3.5	13.6	143	0.64	3.3	24	21	89	139	1850	0	291	0
60	1	26.2	1	0	5.697798356	4.5	0	4.1	14.4	119	0.66	3.4	35	48	105	178	2650	0	339	0
43	1	24.3	1	0	-0.045151068	-25590.84107	0	7.7	16.1	128	0.9	4.5	19	31	96	156	1500	0	179	0
62	0	21.3	1	0	2	-17062.38452	0	4.7	12.1	156	0.76	3.3	35	30	106	152	2800	0	254	0
64	1	25.3	1	0	2.8	3.8	0	6.6	16.4	175	0.86	3.8	33	43	100	194	1250	5	461	0
46	1	21.3	1	0	1	-74719.76009	0	1.9	12.8	134	1.26	3.5	49	39	132	115	3600	0	316	0
47	1	26.1	1	0	6.423618292	210	0	3.7	13.1	86	0.83	3.1	30	31	105	136	730	0	127	0
58	1	20.5	1	0	2	8.7	0	3.5	13.7	148	0.81	4.1	24	28	95	144	1700	0	184	0
51	1	23.4	1	0	-1.387725992	64.4	0	6.1	15	199	0.74	4	18	19	129	188	960	0	182	0
53	0	18.4	1	0	2.5	0.91	0	4.6	11.9	140	0.57	3.3	21	15	89	176	1850	0	218	0
62	1	26.8	1	0	4.1	56.9	0	7.3	13.9	231	1.05	4.2	26	25	165	155	2050	0	264	0
67	1	26	1	0	2.5	0.75	0	5.1	12.4	212	0.89	3.7	17	8	127	125	1900	0	238	0
55	1	26.7	1	0	1.3	1.6	1	5.6	14.7	178	0.77	4	25	33	165	114	2910	0	436	0
59	0	26.4	1	0	5.5	1	0	7.3	13.8	139	0.62	3.7	35	22	138	161	3000	0	321	0
45	1	22.8	1	0	4.5	2.4	0	3.9	12.4	166	0.75	3.8	27	20	81	159	3350	0	298	0
59	0	23.2	1	0	2.8	129	1	3.1	12.2	128	0.51	3.4	24	24	86	152	3200	0	448	0
48	1	23.1	1	0	4.56168936	1.8	0	4.2	12.9	111	0.62	3.4	30	34	99	143	3650	0	347	0
60	1	28.5	1	0	2.2	4.1	0	6.8	14.8	203	0.83	4.2	31	34	104	175	1600	0	227	0
54	1	24.2	1	0	4.2	12.1	0	3.4	13.4	89	0.69	3.5	102	49	121	129	1750	0	303	0
42	1	21.9	1	0	4	9.1	0	5.2	14.7	105	0.9	3.5	64	72	96	136	3100	0	412	0
60	1	21.8	1	0	3.8	5.4	0	10.6	14.2	254	1.02	3.6	28	39	103	167	1500	0	286	0
48	1	27.4	1	0	2.1	1.9	0	5.4	15.3	136	0.84	4.4	25	30	96	135	2600	0	461	0
59	1	28.3	1	0	9	0.87	0	7.3	14.8	209	1.09	4	18	15	97	169	3300	0	488	0
62	0	31.1	1	0	3.6	5.4	0	3.9	11.3	141	0.54	3.5	26	31	113	180	2200	0	402	0
64	1	20.6	1	0	1.8	1.9	0	4.8	15.5	124	0.83	4	22	21	94	129	2600	0	314	0
65	0	29.3	1	0	2.2	3	0	3.2	12.5	131	0.82	3.5	19	15	202	168	1680	0	178	0
36	1	24.3	1	0	3.5	15.8	0	5.6	13.3	157	0.89	3.7	29	28	116	176	2150	0	294	0
60	0	25.9	1	0	4.7	1.2	0	4.9	12.8	194	0.52	4	23	16	89	220	2400	0	389	0
44	0	21.5	1	0	2.2	1.2	0	5.5	10.1	189	0.61	3.6	18	19	88	162	2100	0	267	0
73	1	23.5	1	0	2.5	-55799.18344	0	6.5	12.6	147	1.43	3.4	17	13	131	136	1900	0	211	0
49	0	22	1	0	3.5	12	0	2.3	13.8	202	0.59	3.7	17	11	104	156	1850	0	304	0
55	0	21.2	1	0	2.1	1.3	0	3.8	14.2	138	0.68	4.2	24	20	94	177	1200	0	227	0
56	0	28.4	1	0	1.6	3.9	0	6.7	14.8	134	0.47	4	32	33	177	155	1500	0	231	0
67	0	21.3	1	0	4.5	3.3	0	6	12.3	302	0.58	4	36	25	119	214	900	0	157	0
65	1	21.9	1	1	2.5	1.6	0	5.3	13	125	0.9	3.9	22	17	292	118	2250	0	309	0
52	0	24.6	1	0	2.5	2.6	0	6.2	12.4	190	0.81	4.1	24	27	109	173	2700	0	336	0
54	1	23.9	1	1	2	-4865.05741	0	3.8	14.7	64	0.94	3.2	32	28	151	119	950	0	155	0
68	1	27.9	1	0	-1.623436554	5.1	0	7.3	16	154	0.84	4.3	41	31	220	175	2110	0	310	0
53	1	26.8	1	0	1.6	70.6	0	6.6	16.4	196	1.22	4.2	26	27	70	165	1100	0	212	0
58	1	22.5	1	0	2.2	68.3	1	5	12.2	169	0.96	4	26	26	109	125	3100	0	482	0
55	1	23	1	0	0.644788292	7.1	0	4.9	14.1	127	0.84	4.3	25	27	100	174	2050	0	279	0
70	0	28.1	1	0	1.5	7	0	3.1	11.6	77	0.69	3.7	47	22	125	134	1100	0	174	0
49	1	27.2	1	0	1.8	3.2	0	3.6	14.5	81	0.78	3.7	114	163	121	168	3200	0	400	0
60	0	27.8	1	0	1.252742149	2.8	0	4.3	15.9	122	0.6	4.4	26	25	120	170	2500	0	292	0
43	1	28.5	1	0	-2.31846084	40.2	0	3.9	15.8	113	0.71	3.8	21	21	87	173	1100	0	198	0
61	0	20.2	1	0	2.7	48428.55284	0	3.5	12.4	137	0.65	4	40	29	105	170	2400	0	301	0
72	1	23.7	1	0	4	-55581.61357	0	5.7	13.5	94	0.98	4	76	82	81	193	1000	0	143	0
42	1	24.3	1	0	0.50110598	32065.50282	1	5.4	14.9	154	1.02	4.3	30	35	96	143	3800	0	406	0
57	1	26	1	0	-0.464694339	406	0	4	15.2	89	0.92	4.1	26	24	96	162	1950	0	339	0
65	1	25.2	1	0	3.385091871	74.7	0	6.3	13.3	199	1.06	3.4	26	19	98	113	1600	0	256	0
48	1	26.2	1	0	-2.479586826	125719.4295	0	7.1	16	179	1	4.5	24	26	116	174	1550	0	177	0
58	1	28.7	1	0	0.399602588	18794.67779	0	5.9	14.1	172	0.83	3.9	32	41	110	129	2100	0	409	0
41	1	25.2	1	0	3.506129835	8382.88271	0	6.9	14.5	101	0.76	3.8	33	37	107	173	2500	0	346	1
50	0	25.2	1	0	6.541636758	27757.75607	0	5.7	12.5	278	0.66	3.8	43	66	104	160	2200	0	345	0
52	1	24.5	1	0	-0.579512336	-15347.74502	0	3.8	14	129	0.75	3.5	40	64	226	165	3750	0	429	0
40	1	31.7	1	0	-0.607983982	5.4	0	4.9	13.2	102	0.78	3.5	30	24	92	167	3700	0	337	1
38	1	24.6	1	0	3.582240517	10.2	0	2.7	15.6	76	0.92	3.8	27	36	89	143	2600	0	381	0
76	0	21.5	1	0	1.4	33.7	0	5	13.5	201	0.68	4.3	21	22	107	184	1850	0	276	0
64	0	23.8	1	0	2.5	860	0	3.7	14	107	0.84	3.8	24	18	87	163	1600	0	237	0
47	0	21.7	1	0	2.2	5.5	0	2.6	10.7	145	0.71	3.7	33	18	88	125	1100	0	165	0
46	0	17.1	1	0	1.4	227	0	3	12.2	181	0.6	3.9	18	13	91	124	1750	0	227	0
50	0	21.7	1	0	1.8	1.1	0	6.9	13.8	145	0.67	3.7	20	18	93	166	900	0	185	0
46	0	19.2	1	0	1	191	0	4.9	12.7	109	0.6	3.6	27	23	190	160	2400	0	228	0
32	0	20.5	1	0	2.5	3160	0	3.9	9.2	239	0.67	4.1	21	14	99	157	1800	0	200	0
42	0	23.7	1	0	1.9	0.65	0	5.5	12.4	212	0.6	3.5	33	37	90	142	2100	0	405	0
38	0	19.6	1	0	1.2	6.8	0	5.8	13.5	181	0.73	3.8	31	32	81	166	1000	0	175	0
47	0	21.1	1	0	1.8	174	0	5.2	12.9	165	0.78	3.5	20	12	78	117	1900	0	226	0
52	0	18.8	1	0	2.3	68.1	0	3.5	12.1	63	0.64	3.7	26	33	95	136	1200	0	190	0
47	1	27.2	1	0	3.1	1.1	0	5.5	15.7	136	0.97	4	20	20	92	139	1500	0	184	0
36	0	17.5	1	0	0.607910886	5.8	0	3.1	11.3	219	0.4	3.9	16	11	93	135	2100	0	238	0
44	0	19.8	1	0	4.7	2.7	0	6	13.1	178	0.66	3.9	37	31	162	122	2200	0	197	0
37	0	24.6	1	0	6.97303539	0.3	0	3.8	12.5	257	0.78	4.2	24	23	81	245	1450	0	251	0
65	1	24.5	1	0	1.4	-83443.2553	0	5.3	14.7	92	0.69	3.7	35	23	101	169	1700	0	122	0
43	1	24.6	1	0	2.5	2.9	0	5.9	15.7	106	0.78	3.5	26	34	91	175	2500	0	212	0
63	1	28.5	1	0	3.3	2	0	5.7	15.1	147	0.95	4.5	25	29	112	166	850	0	150	0
61	1	25.7	1	1	1.7	15.4	0	5.2	13	137	0.95	4.2	22	25	88	135	1010	0	163	0
50	1	25.1	1	0	1.3	612	0	4.9	14.4	163	0.96	3.8	16	12	99	263	1700	0	152	0
44	1	25	1	0	2.2	0.87	0	4.9	14.3	135	0.84	3.9	20	14	96	125	2200	0	246	0
57	1	23.5	1	0	2.3	3.5	0	5.9	14.9	132	0.69	3.7	31	40	142	151	750	0	199	0
49	1	21.4	1	0	1.8	2.9	0	6.8	14.6	202	1.03	4.8	19	11	95	141	1400	0	161	0
43	1	26.6	1	0	5.434272361	68546.75843	0	7	16	204	0.9	3.9	19	17	91	167	1000	0	164	0
42	1	20.3	1	0	0.7	2.7	0	5.4	15.3	194	0.94	4.2	29	34	127	175	1450	0	160	0
